# Supplementary material for: Genetic Interactions in Various Environmental Conditions in Caenorhabditis elegans
Source: Genes (Basel). 2023 Nov 15;14(11):2080. doi: 10.3390/genes14112080 (PMC10671385; doi:10.3390/genes14112080)
Supplement: Supplementary file 1 [file genes-14-02080-s001.zip]

Archive with 1 entries (1 files):
- genes-2707025-supplementary.xlsx
