# Supplementary material for: Genetic Interactions in Various Environmental Conditions in Caenorhabditis elegans
Source: Genes (Basel). 2023 Nov 15;14(11):2080. doi: 10.3390/genes14112080 (PMC10671385; doi:10.3390/genes14112080)
Supplement: Supplementary file 1 [file genes-14-02080-s001.zip › genes-2707025-supplementary.xlsx]

## Sheet: List of strains used 
Suplementary Table S1
Strain ID	Genotype	Source
BT12	him-4(rh319) X.	CGC
CA151	him-8(me4) IV.	CGC
CF1038	daf-16(mu86) I.	CGC
CY121	ucp-4(ok195) V.	CGC
DW102	brc-1(tm1145) III.	Boulton Laboratory
DW103	brd-1(dw1) III.	Boulton Laboratory
GH636	umps-1(zu456) III.	CGC
KS99	egl-27(ok151) II.	CGC
N2	wild type	CGC
NB240	hsr-9(ok759) I.	CGC
NH3119	F54A5.3a(ok198) I.	CGC
RE666	ire-1(v33) II.	CGC
SSM72	exo-1(tm1842) III.	CGC
TG1868	slx-1(tm2644) I.	CGC
TG2227	xpf-1(tm2842) II.	Gartner Laboratory
TG2387	mus-81(tm1937) I./hT2	Gartner Laboratory
TJ1052	age-1(hx546) II.	CGC
TK22	mev-1(kn1) III.	CGC
VC1099	hsp-4(gk514) II.	CGC
VC1953	pms-2(ok2529) V.	CGC
VC876	cpna-2(gk428) II.	CGC
VT2392	mir-34(gk437) X.	CGC
WU982	natc-1(am134) V.	CGC
XF110	polk-1(lf29) III.	Hubrecht Laboratory
XF132	polh-1(lf31) III.	Hubrecht Laboratory
XY1054	cep-1(lg12501) I.	Gartner Laboratory
YL195	pzf-1(vr3) V.	CGC

## Sheet: List of genes targeted by RNAi
Suplementary Table S2
Gene name	Sequence ID	SourceBioscience Location
msh-2	H26D21.2	I-1F17
mus-81	C43E11.2	I-1J08
klp-15	M01E11.6	I-2F15
slx-1	F56A3.2	I-2G04
xpa-1	K07G5.2	I-3D07
rde-2	F21C3.4	I-3H23
xpg-1	F57B10.6	I-3M19
hsr-9	T05F1.6	I-4F04
cep-1	F52B5.5	I-4G17
ercc-1	F10G8.7	I-5C23
daf-16	R13H8.1	I-5M24
shc-1	F54A5.3a	I-9M04
fbf-2	F21H12.5	II-4F23
nsy-1	F59A6.1	II-4M01
egl-27	C04A2.3	II-5A24
cpna-2	B0228.4	II-5D24
hsp-4	F43E2.8	II-5H21
ire-1	C41C4.4	II-6A03
old-1	C08H9.5	II-7C15
age-1	B0334.8	II-7J02
xpf-1	C47D12.8	II-7P10
brc-1	C36A4.8	III-1N14
polh-1	F53A3.2	III-1O08
brd-1	K04C2.4	III-3J17
polk-1	F22B7.6	III-4J11
umps-1	T07C4.1	III-5D23
mev-1	T07C4.7	III-5F11
exo-1	F45G2.3	III-6L21
fan-1	C01G5.8	IV-3O23
sgo-1	C33H5.15	IV-3P12
him-8	T07G12.12	IV-5H19
trpa-1	C29E6.2	IV-6G12
fcd-2	Y41E3.9	IV-7N05
pzf-1	T05G11.1	V-10F19
egl-8	B0348.4	V-1A09
cyp-14A5	F08F3.7	V-4A06
spas-1	C24B5.2	V-6B05
natc-1	T23B12.4	V-6E05
ucp-4	K07B1.3	V-6H01
pms-2	H12C20.2	V-7J12
him-5	D1086.4	V-9C22
ife-2	R04A9.4	X-1A21
hsp-3	C15H9.6	X-3G06
mek-1	K08A8.1	X-3L04
him-4	F15G9.4	X-4F24
abl-1	M79.1	X-5K23
csb-1	F53H4.1	X-7A22

## Sheet: s_scores
Suplementary Table S3
List of all tested interactions with counted S scores
Strain	Mutant_worm	RNAi_bacteria	Treatment	S_score
BT12	him-4	abl-1	Heat	1.96235240669966
CA151	him-8	abl-1	Heat	-0.0324165103224592
CF1038	daf-16	abl-1	Heat	-0.870052009934602
CY121	ucp-4	abl-1	Heat	0.573138411126371
DW102	brc-1	abl-1	Heat	-0.594687538525863
DW103	brd-1	abl-1	Heat	0.91703388681374
GH636	umps-1	abl-1	Heat	-0.0010836400607229
KS99	egl-27	abl-1	Heat	0.909505711893758
N2	wild	abl-1	Heat	-0.00921406454163525
NB240	hsr-9	abl-1	Heat	0.518413340539872
NH3119	shc-1	abl-1	Heat	0.313107703283108
RE666	ire-1	abl-1	Heat	-0.39502419729014
SSM72	exo-1	abl-1	Heat	-0.000211541403066572
TG1868	slx-1	abl-1	Heat	0.650464439574235
TG2227	xpf-1	abl-1	Heat	-0.508492418854723
TG2387	mus-81	abl-1	Heat	0.825190114347352
TJ1052	age-1	abl-1	Heat	-0.144545523068774
TK22	mev-1	abl-1	Heat	1.63421737709339
VC1099	hsp-4	abl-1	Heat	0.812255644577285
VC1953	pms-2	abl-1	Heat	0.565823341316926
VC876	cpna-2	abl-1	Heat	0.682247895104746
VT2392	mir-34	abl-1	Heat	-0.541807546512277
WU982	natc-1	abl-1	Heat	0.469827245922966
XF110	polk-1	abl-1	Heat	0.301720355211259
XF132	polh-1	abl-1	Heat	0.113413237799171
XY1054	cep-1	abl-1	Heat	-0.227236189200251
YL195	pzf-1	abl-1	Heat	-0.362401653474694
BT12	him-4	age-1	Heat	1.13865381029502
CA151	him-8	age-1	Heat	-0.102011096621173
CF1038	daf-16	age-1	Heat	0.607809408134784
CY121	ucp-4	age-1	Heat	1.23229448282432
DW102	brc-1	age-1	Heat	-0.669378891321587
DW103	brd-1	age-1	Heat	0.528571088507545
GH636	umps-1	age-1	Heat	-0.485119741618321
KS99	egl-27	age-1	Heat	0.9814258864568
N2	wild	age-1	Heat	-0.00961078781419681
NB240	hsr-9	age-1	Heat	0.194053976329856
NH3119	shc-1	age-1	Heat	0.530696815548913
RE666	ire-1	age-1	Heat	1.82450448091504
SSM72	exo-1	age-1	Heat	0.0152474525928891
TG1868	slx-1	age-1	Heat	0.445800213825432
TG2227	xpf-1	age-1	Heat	0.131968242853938
TG2387	mus-81	age-1	Heat	0.83391052192221
TJ1052	age-1	age-1	Heat	0.0155972318990405
TK22	mev-1	age-1	Heat	1.43848414996391
VC1099	hsp-4	age-1	Heat	1.45739840931577
VC1953	pms-2	age-1	Heat	0.96734437759225
VC876	cpna-2	age-1	Heat	1.161236695158
VT2392	mir-34	age-1	Heat	-0.602500020425863
WU982	natc-1	age-1	Heat	0.860920086993108
XF110	polk-1	age-1	Heat	0.91156650549923
XF132	polh-1	age-1	Heat	0.259246271112057
XY1054	cep-1	age-1	Heat	-0.0218441726029141
YL195	pzf-1	age-1	Heat	-0.257521262702204
BT12	him-4	brc-1	Heat	2.06969797991685
CA151	him-8	brc-1	Heat	0.037912726199406
CF1038	daf-16	brc-1	Heat	0.0770947587801483
CY121	ucp-4	brc-1	Heat	0.611196669575774
DW102	brc-1	brc-1	Heat	-0.573890223282503
DW103	brd-1	brc-1	Heat	0.39492168010209
GH636	umps-1	brc-1	Heat	-0.261027969999261
KS99	egl-27	brc-1	Heat	0.609165644556993
N2	wild	brc-1	Heat	-0.00906478275580134
NB240	hsr-9	brc-1	Heat	0.651009062286738
NH3119	shc-1	brc-1	Heat	0.444602625522888
RE666	ire-1	brc-1	Heat	2.15333704175996
SSM72	exo-1	brc-1	Heat	-0.118541147347439
TG1868	slx-1	brc-1	Heat	0.0112670671981599
TG2227	xpf-1	brc-1	Heat	0.550434966099572
TG2387	mus-81	brc-1	Heat	1.08017207839534
TJ1052	age-1	brc-1	Heat	-0.0806805114216893
TK22	mev-1	brc-1	Heat	0.797544133203696
VC1099	hsp-4	brc-1	Heat	1.09090511655273
VC1953	pms-2	brc-1	Heat	1.04638312329144
VC876	cpna-2	brc-1	Heat	1.18363836995455
VT2392	mir-34	brc-1	Heat	-0.617684286843666
WU982	natc-1	brc-1	Heat	0.671373764519873
XF110	polk-1	brc-1	Heat	0.176754154799591
XF132	polh-1	brc-1	Heat	0.521248065942017
XY1054	cep-1	brc-1	Heat	0.0155189544525794
YL195	pzf-1	brc-1	Heat	-0.24768526946294
BT12	him-4	brd-1	Heat	1.60927947721731
CA151	him-8	brd-1	Heat	-0.315294542574242
CF1038	daf-16	brd-1	Heat	0.242949488994556
CY121	ucp-4	brd-1	Heat	0.514403630380439
DW102	brc-1	brd-1	Heat	-0.596167692319925
DW103	brd-1	brd-1	Heat	0.273029706394284
GH636	umps-1	brd-1	Heat	-0.456262137167888
KS99	egl-27	brd-1	Heat	-0.150804768400344
N2	wild	brd-1	Heat	-0.00917385279584087
NB240	hsr-9	brd-1	Heat	0.147247108103842
NH3119	shc-1	brd-1	Heat	0.293437826148987
RE666	ire-1	brd-1	Heat	2.36708753202668
SSM72	exo-1	brd-1	Heat	-0.200942581095764
TG1868	slx-1	brd-1	Heat	0.761851646668584
TG2227	xpf-1	brd-1	Heat	-0.0256164998034753
TG2387	mus-81	brd-1	Heat	1.04231027355173
TJ1052	age-1	brd-1	Heat	-0.247687905602225
TK22	mev-1	brd-1	Heat	1.14561535812679
VC1099	hsp-4	brd-1	Heat	0.859959069083022
VC1953	pms-2	brd-1	Heat	0.824785276046172
VC876	cpna-2	brd-1	Heat	1.390005897356
VT2392	mir-34	brd-1	Heat	-0.618648159454407
WU982	natc-1	brd-1	Heat	0.301314193872485
XF110	polk-1	brd-1	Heat	0.277324091741037
XF132	polh-1	brd-1	Heat	0.429699280910116
XY1054	cep-1	brd-1	Heat	-0.118989419555021
YL195	pzf-1	brd-1	Heat	-0.226903878673315
BT12	him-4	cep-1	Heat	1.67221916604283
CA151	him-8	cep-1	Heat	-0.369299887627914
CF1038	daf-16	cep-1	Heat	0.207191764662813
CY121	ucp-4	cep-1	Heat	1.21585228368119
DW102	brc-1	cep-1	Heat	-0.64972671477484
DW103	brd-1	cep-1	Heat	0.749955664973205
GH636	umps-1	cep-1	Heat	0.474205707938661
KS99	egl-27	cep-1	Heat	-0.304232092757609
N2	wild	cep-1	Heat	-0.00828700324962488
NB240	hsr-9	cep-1	Heat	0.507859518138994
NH3119	shc-1	cep-1	Heat	0.489145192364835
RE666	ire-1	cep-1	Heat	2.03340119307554
SSM72	exo-1	cep-1	Heat	-0.0837601819954023
TG1868	slx-1	cep-1	Heat	0.363992841329487
TG2227	xpf-1	cep-1	Heat	0.146275982377042
TG2387	mus-81	cep-1	Heat	1.01370235764545
TJ1052	age-1	cep-1	Heat	-0.510283366636125
TK22	mev-1	cep-1	Heat	1.35748417223349
VC1099	hsp-4	cep-1	Heat	0.817713071962483
VC1953	pms-2	cep-1	Heat	1.042939542734
VC876	cpna-2	cep-1	Heat	1.45091179918589
VT2392	mir-34	cep-1	Heat	-0.433503845804964
WU982	natc-1	cep-1	Heat	0.529426109167773
XF110	polk-1	cep-1	Heat	0.0734168562966253
XF132	polh-1	cep-1	Heat	0.609847622552548
XY1054	cep-1	cep-1	Heat	0.0731384676627158
YL195	pzf-1	cep-1	Heat	-0.244078870791694
BT12	him-4	cpna-2	Heat	1.36548989123448
CA151	him-8	cpna-2	Heat	-0.00069789969469292
CF1038	daf-16	cpna-2	Heat	0.329350819130298
CY121	ucp-4	cpna-2	Heat	1.2678603581491
DW102	brc-1	cpna-2	Heat	-0.399186318822082
DW103	brd-1	cpna-2	Heat	0.650878391600136
GH636	umps-1	cpna-2	Heat	0.28232977391568
KS99	egl-27	cpna-2	Heat	0.306297196948347
N2	wild	cpna-2	Heat	-0.00880055624674568
NB240	hsr-9	cpna-2	Heat	0.638966622703398
NH3119	shc-1	cpna-2	Heat	0.75237988055706
RE666	ire-1	cpna-2	Heat	1.05082289356741
SSM72	exo-1	cpna-2	Heat	0.279756931304448
TG1868	slx-1	cpna-2	Heat	0.806874063964539
TG2227	xpf-1	cpna-2	Heat	-0.209357603267803
TG2387	mus-81	cpna-2	Heat	0.30774523147336
TJ1052	age-1	cpna-2	Heat	-0.0932223574411187
TK22	mev-1	cpna-2	Heat	1.42175979771577
VC1099	hsp-4	cpna-2	Heat	1.34436894488424
VC1953	pms-2	cpna-2	Heat	0.827529497206334
VC876	cpna-2	cpna-2	Heat	1.05279868037527
VT2392	mir-34	cpna-2	Heat	-0.289807388323108
WU982	natc-1	cpna-2	Heat	0.124233392582328
XF110	polk-1	cpna-2	Heat	0.142527473762947
XF132	polh-1	cpna-2	Heat	0.503411632585358
XY1054	cep-1	cpna-2	Heat	0.0679142454744451
YL195	pzf-1	cpna-2	Heat	0.126256814681835
BT12	him-4	csb-1	Heat	0.794166980391142
CA151	him-8	csb-1	Heat	-0.554163592143611
CF1038	daf-16	csb-1	Heat	-2.04322420534126
CY121	ucp-4	csb-1	Heat	1.30484652159477
DW102	brc-1	csb-1	Heat	-0.412156124515517
DW103	brd-1	csb-1	Heat	-0.275024235793324
GH636	umps-1	csb-1	Heat	0.192310836535253
KS99	egl-27	csb-1	Heat	0.340139002879515
N2	wild	csb-1	Heat	-0.00802683745519808
NB240	hsr-9	csb-1	Heat	0.122003445486955
NH3119	shc-1	csb-1	Heat	1.26020829029041
RE666	ire-1	csb-1	Heat	-0.113504657560972
SSM72	exo-1	csb-1	Heat	-1.4145235550714
TG1868	slx-1	csb-1	Heat	0.352929486862463
TG2227	xpf-1	csb-1	Heat	0.58086530933325
TG2387	mus-81	csb-1	Heat	0.941137054882473
TJ1052	age-1	csb-1	Heat	-0.147382882880641
TK22	mev-1	csb-1	Heat	0.679639847254923
VC1099	hsp-4	csb-1	Heat	0.0430182746704606
VC1953	pms-2	csb-1	Heat	1.47537888273112
VC876	cpna-2	csb-1	Heat	0.829653510630557
VT2392	mir-34	csb-1	Heat	-2.57798157815067
WU982	natc-1	csb-1	Heat	-0.399394708476478
XF110	polk-1	csb-1	Heat	0.295299754017518
XF132	polh-1	csb-1	Heat	0.785993026800419
XY1054	cep-1	csb-1	Heat	0.275733567221172
YL195	pzf-1	csb-1	Heat	-0.770478576069498
BT12	him-4	cyp-14A5	Heat	3.61866537159958
CA151	him-8	cyp-14A5	Heat	-0.000640913837865299
CF1038	daf-16	cyp-14A5	Heat	0.7035210799982
CY121	ucp-4	cyp-14A5	Heat	1.00319596707906
DW102	brc-1	cyp-14A5	Heat	-0.403348441307779
DW103	brd-1	cyp-14A5	Heat	0.664924963825684
GH636	umps-1	cyp-14A5	Heat	-0.237915903526027
KS99	egl-27	cyp-14A5	Heat	0.300402149545286
N2	wild	cyp-14A5	Heat	-0.00824728187618796
NB240	hsr-9	cyp-14A5	Heat	0.876501799507282
NH3119	shc-1	cyp-14A5	Heat	0.0301770207145681
RE666	ire-1	cyp-14A5	Heat	1.73334292636183
SSM72	exo-1	cyp-14A5	Heat	0.196975545794434
TG1868	slx-1	cyp-14A5	Heat	0.329027043095289
TG2227	xpf-1	cyp-14A5	Heat	-0.512004088212137
TG2387	mus-81	cyp-14A5	Heat	0.256941714314825
TJ1052	age-1	cyp-14A5	Heat	0.19295019493292
TK22	mev-1	cyp-14A5	Heat	1.45177753955124
VC1099	hsp-4	cyp-14A5	Heat	1.87150318647155
VC1953	pms-2	cyp-14A5	Heat	0.263491408815381
VC876	cpna-2	cyp-14A5	Heat	1.2762853984637
VT2392	mir-34	cyp-14A5	Heat	-0.152901169184078
WU982	natc-1	cyp-14A5	Heat	0.258898705671351
XF110	polk-1	cyp-14A5	Heat	0.20262530495637
XF132	polh-1	cyp-14A5	Heat	0.93747674141387
XY1054	cep-1	cyp-14A5	Heat	0.367525037892823
YL195	pzf-1	cyp-14A5	Heat	0.0270314107133294
BT12	him-4	daf-16	Heat	0.443633689514745
CA151	him-8	daf-16	Heat	0.431014345944977
CF1038	daf-16	daf-16	Heat	0.75773460971081
CY121	ucp-4	daf-16	Heat	1.06728503798716
DW102	brc-1	daf-16	Heat	-0.173631947173544
DW103	brd-1	daf-16	Heat	0.669138490461052
GH636	umps-1	daf-16	Heat	-0.845425508060663
KS99	egl-27	daf-16	Heat	0.514502759726238
N2	wild	daf-16	Heat	-0.00812878479802431
NB240	hsr-9	daf-16	Heat	0.320891061250715
NH3119	shc-1	daf-16	Heat	0.451103126721929
RE666	ire-1	daf-16	Heat	2.16173561674226
SSM72	exo-1	daf-16	Heat	0.161376065085865
TG1868	slx-1	daf-16	Heat	-0.144769997073595
TG2227	xpf-1	daf-16	Heat	0.335993644609885
TG2387	mus-81	daf-16	Heat	0.2629130919681
TJ1052	age-1	daf-16	Heat	0.128459915566009
TK22	mev-1	daf-16	Heat	0.831958648245444
VC1099	hsp-4	daf-16	Heat	1.44619489217846
VC1953	pms-2	daf-16	Heat	1.23022044119583
VC876	cpna-2	daf-16	Heat	1.03195906568247
VT2392	mir-34	daf-16	Heat	-0.167529757568497
WU982	natc-1	daf-16	Heat	0.41187307883779
XF110	polk-1	daf-16	Heat	0.209839988683902
XF132	polh-1	daf-16	Heat	0.4229485965605
XY1054	cep-1	daf-16	Heat	0.15104068613553
YL195	pzf-1	daf-16	Heat	-0.0846574018092243
BT12	him-4	egl-27	Heat	1.08861151118071
CA151	him-8	egl-27	Heat	0.10990561366713
CF1038	daf-16	egl-27	Heat	-0.557594953393026
CY121	ucp-4	egl-27	Heat	0.244789501441304
DW102	brc-1	egl-27	Heat	-0.0103565455642411
DW103	brd-1	egl-27	Heat	0.441838073966446
GH636	umps-1	egl-27	Heat	0.407980781745792
KS99	egl-27	egl-27	Heat	0.556048759393526
N2	wild	egl-27	Heat	-0.008110532338716
NB240	hsr-9	egl-27	Heat	1.16466607643668
NH3119	shc-1	egl-27	Heat	0.759787365169386
RE666	ire-1	egl-27	Heat	1.05367809974991
SSM72	exo-1	egl-27	Heat	0.318253029432684
TG1868	slx-1	egl-27	Heat	1.020184078875
TG2227	xpf-1	egl-27	Heat	0.366662763625059
TG2387	mus-81	egl-27	Heat	0.535234807858941
TJ1052	age-1	egl-27	Heat	-0.452823876212256
TK22	mev-1	egl-27	Heat	1.76462145868905
VC1099	hsp-4	egl-27	Heat	2.15555594152836
VC1953	pms-2	egl-27	Heat	-0.0057808560346975
VC876	cpna-2	egl-27	Heat	0.916127820030195
VT2392	mir-34	egl-27	Heat	0.098656390518455
WU982	natc-1	egl-27	Heat	0.607228096575733
XF110	polk-1	egl-27	Heat	0.113994542259854
XF132	polh-1	egl-27	Heat	0.563711463886692
XY1054	cep-1	egl-27	Heat	0.632458164422152
YL195	pzf-1	egl-27	Heat	0.170233704683415
BT12	him-4	egl-8	Heat	1.46823132532159
CA151	him-8	egl-8	Heat	-0.595888646020171
CF1038	daf-16	egl-8	Heat	-0.212437460310844
CY121	ucp-4	egl-8	Heat	0.910750680583239
DW102	brc-1	egl-8	Heat	-0.321409754920974
DW103	brd-1	egl-8	Heat	0.857656330411977
GH636	umps-1	egl-8	Heat	0.334223764434962
KS99	egl-27	egl-8	Heat	0.285083823211537
N2	wild	egl-8	Heat	-0.00810790399576438
NB240	hsr-9	egl-8	Heat	0.475696988899793
NH3119	shc-1	egl-8	Heat	0.353149439331786
RE666	ire-1	egl-8	Heat	2.37337403035422
SSM72	exo-1	egl-8	Heat	0.0139206520993119
TG1868	slx-1	egl-8	Heat	0.42032290050449
TG2227	xpf-1	egl-8	Heat	0.0200741452211455
TG2387	mus-81	egl-8	Heat	0.543874990792705
TJ1052	age-1	egl-8	Heat	-0.644595880044665
TK22	mev-1	egl-8	Heat	1.60624086687581
VC1099	hsp-4	egl-8	Heat	0.88410744644461
VC1953	pms-2	egl-8	Heat	0.36285897251848
VC876	cpna-2	egl-8	Heat	1.06206025378597
VT2392	mir-34	egl-8	Heat	-0.125307168268175
WU982	natc-1	egl-8	Heat	0.494582443586449
XF110	polk-1	egl-8	Heat	0.256703725255479
XF132	polh-1	egl-8	Heat	0.498375787340758
XY1054	cep-1	egl-8	Heat	-0.240898528286603
YL195	pzf-1	egl-8	Heat	0.0592973193007224
BT12	him-4	ercc-1	Heat	2.05755887322194
CA151	him-8	ercc-1	Heat	-0.338575091838325
CF1038	daf-16	ercc-1	Heat	0.739359939110528
CY121	ucp-4	ercc-1	Heat	1.20595459284757
DW102	brc-1	ercc-1	Heat	-0.573874566712921
DW103	brd-1	ercc-1	Heat	0.400888666122119
GH636	umps-1	ercc-1	Heat	0.0711815055204219
KS99	egl-27	ercc-1	Heat	-0.0287469758544946
N2	wild	ercc-1	Heat	-0.00873657819174066
NB240	hsr-9	ercc-1	Heat	0.308920714706149
NH3119	shc-1	ercc-1	Heat	0.356692326459627
RE666	ire-1	ercc-1	Heat	2.68895738657201
SSM72	exo-1	ercc-1	Heat	0.105710251040785
TG1868	slx-1	ercc-1	Heat	-3.35731563417214
TG2227	xpf-1	ercc-1	Heat	-0.0049055534749459
TG2387	mus-81	ercc-1	Heat	0.386860570298898
TJ1052	age-1	ercc-1	Heat	-0.0110343962521918
TK22	mev-1	ercc-1	Heat	1.24585780444575
VC1099	hsp-4	ercc-1	Heat	1.25878690889232
VC1953	pms-2	ercc-1	Heat	0.936642188656283
VC876	cpna-2	ercc-1	Heat	1.15457734497558
VT2392	mir-34	ercc-1	Heat	-0.381301532238302
WU982	natc-1	ercc-1	Heat	0.695197300403895
XF110	polk-1	ercc-1	Heat	0.206166966133386
XF132	polh-1	ercc-1	Heat	0.194656956500252
XY1054	cep-1	ercc-1	Heat	0.0186622628993473
YL195	pzf-1	ercc-1	Heat	-0.138596039716944
BT12	him-4	exo-1	Heat	1.86945772749021
CA151	him-8	exo-1	Heat	0.236910744664222
CF1038	daf-16	exo-1	Heat	0.640763942887587
CY121	ucp-4	exo-1	Heat	1.07532798615946
DW102	brc-1	exo-1	Heat	-0.220332722299004
DW103	brd-1	exo-1	Heat	0.512737811096575
GH636	umps-1	exo-1	Heat	-0.284748229813782
KS99	egl-27	exo-1	Heat	0.160980495564915
N2	wild	exo-1	Heat	-0.00804093453298907
NB240	hsr-9	exo-1	Heat	0.661317793371593
NH3119	shc-1	exo-1	Heat	0.463326320080252
RE666	ire-1	exo-1	Heat	1.36698247485351
SSM72	exo-1	exo-1	Heat	-0.113885849571664
TG1868	slx-1	exo-1	Heat	-3.22760000096227
TG2227	xpf-1	exo-1	Heat	0.0507262626882193
TG2387	mus-81	exo-1	Heat	0.704199384322489
TJ1052	age-1	exo-1	Heat	0.0391445184216624
TK22	mev-1	exo-1	Heat	1.53825472752433
VC1099	hsp-4	exo-1	Heat	1.64195441322602
VC1953	pms-2	exo-1	Heat	0.913679219817697
VC876	cpna-2	exo-1	Heat	1.69222673149895
VT2392	mir-34	exo-1	Heat	-0.29581585285261
WU982	natc-1	exo-1	Heat	-0.528041936242704
XF110	polk-1	exo-1	Heat	0.57483116045018
XF132	polh-1	exo-1	Heat	-0.751353085505929
XY1054	cep-1	exo-1	Heat	-0.940481418424262
YL195	pzf-1	exo-1	Heat	-0.0147531695703396
BT12	him-4	fan-1	Heat	1.49690300154281
CA151	him-8	fan-1	Heat	0.0545022888392739
CF1038	daf-16	fan-1	Heat	0.413135620402311
CY121	ucp-4	fan-1	Heat	1.42966256645883
DW102	brc-1	fan-1	Heat	-0.440064414751521
DW103	brd-1	fan-1	Heat	0.523889926419326
GH636	umps-1	fan-1	Heat	0.426987604438017
KS99	egl-27	fan-1	Heat	0.0935021319710355
N2	wild	fan-1	Heat	-0.00890992237308316
NB240	hsr-9	fan-1	Heat	0.465100046284251
NH3119	shc-1	fan-1	Heat	0.130930437119901
RE666	ire-1	fan-1	Heat	2.03789588342399
SSM72	exo-1	fan-1	Heat	0.114075091712681
TG1868	slx-1	fan-1	Heat	-3.41394865094652
TG2227	xpf-1	fan-1	Heat	-0.0410195056926988
TG2387	mus-81	fan-1	Heat	1.13030955421342
TJ1052	age-1	fan-1	Heat	0.25522373353314
TK22	mev-1	fan-1	Heat	1.13316173010471
VC1099	hsp-4	fan-1	Heat	0.997812012503848
VC1953	pms-2	fan-1	Heat	1.56064305492173
VC876	cpna-2	fan-1	Heat	1.54385201860875
VT2392	mir-34	fan-1	Heat	-0.237148356895962
WU982	natc-1	fan-1	Heat	0.208867469616484
XF110	polk-1	fan-1	Heat	0.249340677518479
XF132	polh-1	fan-1	Heat	-0.0882027682279153
XY1054	cep-1	fan-1	Heat	-0.21625913712905
YL195	pzf-1	fan-1	Heat	-0.207194769301639
BT12	him-4	fbf-2	Heat	2.6730105028873
CA151	him-8	fbf-2	Heat	0.848061740731626
CF1038	daf-16	fbf-2	Heat	1.23198197170715
CY121	ucp-4	fbf-2	Heat	2.29544845990655
DW102	brc-1	fbf-2	Heat	-0.237451673258873
DW103	brd-1	fbf-2	Heat	-0.108295649330719
GH636	umps-1	fbf-2	Heat	0.588048324699239
KS99	egl-27	fbf-2	Heat	-0.0525290108896112
N2	wild	fbf-2	Heat	-0.00801129551498868
NB240	hsr-9	fbf-2	Heat	0.573298848986463
NH3119	shc-1	fbf-2	Heat	1.00217818525341
RE666	ire-1	fbf-2	Heat	2.24983810530566
SSM72	exo-1	fbf-2	Heat	-0.426801000547254
TG1868	slx-1	fbf-2	Heat	-3.40143528867604
TG2227	xpf-1	fbf-2	Heat	1.00636259238623
TG2387	mus-81	fbf-2	Heat	2.69244544873454
TJ1052	age-1	fbf-2	Heat	-0.955555059112173
TK22	mev-1	fbf-2	Heat	2.09720822453858
VC1099	hsp-4	fbf-2	Heat	0.974249794298724
VC1953	pms-2	fbf-2	Heat	0.60183773181239
VC876	cpna-2	fbf-2	Heat	0.366172659097168
VT2392	mir-34	fbf-2	Heat	-1.83273896968781
WU982	natc-1	fbf-2	Heat	-0.574846033802081
XF110	polk-1	fbf-2	Heat	0.479504254941675
XF132	polh-1	fbf-2	Heat	1.3123496129461
XY1054	cep-1	fbf-2	Heat	0.426293456839299
YL195	pzf-1	fbf-2	Heat	1.15556415649288
BT12	him-4	fcd-2	Heat	2.67074235798879
CA151	him-8	fcd-2	Heat	-0.0959945679938122
CF1038	daf-16	fcd-2	Heat	0.489966858248514
CY121	ucp-4	fcd-2	Heat	0.320059402471048
DW102	brc-1	fcd-2	Heat	-0.204554731344823
DW103	brd-1	fcd-2	Heat	0.520913763007783
GH636	umps-1	fcd-2	Heat	0.190914078198424
KS99	egl-27	fcd-2	Heat	-0.504011697901959
N2	wild	fcd-2	Heat	-0.00831586440330176
NB240	hsr-9	fcd-2	Heat	0.340422548104532
NH3119	shc-1	fcd-2	Heat	0.056782489329082
RE666	ire-1	fcd-2	Heat	2.39117350059591
SSM72	exo-1	fcd-2	Heat	0.31104835077484
TG1868	slx-1	fcd-2	Heat	-3.01435250831427
TG2227	xpf-1	fcd-2	Heat	0.0324333635415832
TG2387	mus-81	fcd-2	Heat	1.41769677778748
TJ1052	age-1	fcd-2	Heat	0.0872163667942698
TK22	mev-1	fcd-2	Heat	0.711539324891567
VC1099	hsp-4	fcd-2	Heat	0.04280168488218
VC1953	pms-2	fcd-2	Heat	0.456043811897289
VC876	cpna-2	fcd-2	Heat	1.12251122038985
VT2392	mir-34	fcd-2	Heat	-0.238456918531665
WU982	natc-1	fcd-2	Heat	0.338288594660185
XF110	polk-1	fcd-2	Heat	0.218067939074494
XF132	polh-1	fcd-2	Heat	0.606670326851238
XY1054	cep-1	fcd-2	Heat	-0.570995613744634
YL195	pzf-1	fcd-2	Heat	-0.107444617472556
BT12	him-4	him-4	Heat	4.38851437998949
CA151	him-8	him-4	Heat	0.543880433911493
CF1038	daf-16	him-4	Heat	-0.346289743069701
CY121	ucp-4	him-4	Heat	0.536569038967741
DW102	brc-1	him-4	Heat	-1.49742665369688
DW103	brd-1	him-4	Heat	0.72779824822622
GH636	umps-1	him-4	Heat	0.572767350269567
KS99	egl-27	him-4	Heat	0.74003130396858
N2	wild	him-4	Heat	-0.00803329467163717
NB240	hsr-9	him-4	Heat	0.330241169228199
NH3119	shc-1	him-4	Heat	1.29237793193963
RE666	ire-1	him-4	Heat	1.7913838240988
SSM72	exo-1	him-4	Heat	0.904526156674811
TG1868	slx-1	him-4	Heat	-0.881421585014994
TG2227	xpf-1	him-4	Heat	-0.267645633444137
TG2387	mus-81	him-4	Heat	0.94579572708697
TJ1052	age-1	him-4	Heat	0.92387034460438
TK22	mev-1	him-4	Heat	1.67534283710739
VC1099	hsp-4	him-4	Heat	2.02961430983155
VC1953	pms-2	him-4	Heat	1.05473715348507
VC876	cpna-2	him-4	Heat	1.08616728359734
VT2392	mir-34	him-4	Heat	-0.0396130825054151
WU982	natc-1	him-4	Heat	0.427519899326991
XF110	polk-1	him-4	Heat	0.877246982186449
XF132	polh-1	him-4	Heat	0.875857190155106
XY1054	cep-1	him-4	Heat	0.325806890795752
YL195	pzf-1	him-4	Heat	-0.46216815360543
BT12	him-4	him-5	Heat	0.722144476547162
CA151	him-8	him-5	Heat	-0.353427026335669
CF1038	daf-16	him-5	Heat	0.183651986927378
CY121	ucp-4	him-5	Heat	1.20329034567762
DW102	brc-1	him-5	Heat	-0.954240315637308
DW103	brd-1	him-5	Heat	0.455000758563602
GH636	umps-1	him-5	Heat	-0.481443969839918
KS99	egl-27	him-5	Heat	0.341236982724473
N2	wild	him-5	Heat	-0.0088269572044011
NB240	hsr-9	him-5	Heat	0.286219157106974
NH3119	shc-1	him-5	Heat	0.322186930892041
RE666	ire-1	him-5	Heat	2.36585695762167
SSM72	exo-1	him-5	Heat	-0.280032164119023
TG1868	slx-1	him-5	Heat	0.216041017669092
TG2227	xpf-1	him-5	Heat	0.224872936085687
TG2387	mus-81	him-5	Heat	0.748921340465379
TJ1052	age-1	him-5	Heat	0.056766280355759
TK22	mev-1	him-5	Heat	1.57518787228773
VC1099	hsp-4	him-5	Heat	0.520088052340396
VC1953	pms-2	him-5	Heat	1.20413359016502
VC876	cpna-2	him-5	Heat	1.13639299392315
VT2392	mir-34	him-5	Heat	-0.549613797241476
WU982	natc-1	him-5	Heat	0.43041811151667
XF110	polk-1	him-5	Heat	0.32760694215823
XF132	polh-1	him-5	Heat	-0.347492138295433
XY1054	cep-1	him-5	Heat	-0.235934437378147
YL195	pzf-1	him-5	Heat	-0.190695352812468
BT12	him-4	him-8	Heat	0.663596111183621
CA151	him-8	him-8	Heat	0.132769899647445
CF1038	daf-16	him-8	Heat	0.709914255258413
CY121	ucp-4	him-8	Heat	0.673400795636333
DW102	brc-1	him-8	Heat	-0.607839036067375
DW103	brd-1	him-8	Heat	0.782076320773251
GH636	umps-1	him-8	Heat	-0.0880795659782683
KS99	egl-27	him-8	Heat	0.359686603430741
N2	wild	him-8	Heat	-0.00816736146942455
NB240	hsr-9	him-8	Heat	0.127998443981007
NH3119	shc-1	him-8	Heat	0.216974447144984
RE666	ire-1	him-8	Heat	1.88822588961725
SSM72	exo-1	him-8	Heat	-0.343969003375045
TG1868	slx-1	him-8	Heat	1.17900036898336
TG2227	xpf-1	him-8	Heat	0.00842293737952543
TG2387	mus-81	him-8	Heat	0.986563526496021
TJ1052	age-1	him-8	Heat	0.123812958954292
TK22	mev-1	him-8	Heat	0.592760337687936
VC1099	hsp-4	him-8	Heat	0.65554570733888
VC1953	pms-2	him-8	Heat	0.749550715784646
VC876	cpna-2	him-8	Heat	0.989059694131854
VT2392	mir-34	him-8	Heat	-0.398828460732178
WU982	natc-1	him-8	Heat	0.898656863390224
XF110	polk-1	him-8	Heat	0.3363278317298
XF132	polh-1	him-8	Heat	0.459609328049033
XY1054	cep-1	him-8	Heat	0.225026673434813
YL195	pzf-1	him-8	Heat	-0.0742501801863151
BT12	him-4	hsp-3	Heat	-0.790922285263273
CA151	him-8	hsp-3	Heat	0.285431188209575
CF1038	daf-16	hsp-3	Heat	1.29397354635752
CY121	ucp-4	hsp-3	Heat	0.954940226359617
DW102	brc-1	hsp-3	Heat	-0.247351100013551
DW103	brd-1	hsp-3	Heat	-0.0616038826162514
GH636	umps-1	hsp-3	Heat	1.09430630017259
KS99	egl-27	hsp-3	Heat	-0.783811106168128
N2	wild	hsp-3	Heat	-0.00802441079201272
NB240	hsr-9	hsp-3	Heat	0.93313299307597
NH3119	shc-1	hsp-3	Heat	1.40385568956405
RE666	ire-1	hsp-3	Heat	-0.962878987104248
SSM72	exo-1	hsp-3	Heat	1.05727769928173
TG1868	slx-1	hsp-3	Heat	NA
TG2227	xpf-1	hsp-3	Heat	0.241411303101224
TG2387	mus-81	hsp-3	Heat	0.342246507928089
TJ1052	age-1	hsp-3	Heat	-0.0334334137888529
TK22	mev-1	hsp-3	Heat	1.07589761293696
VC1099	hsp-4	hsp-3	Heat	-3.27196278833544
VC1953	pms-2	hsp-3	Heat	-0.595892586695053
VC876	cpna-2	hsp-3	Heat	0.590339672683677
VT2392	mir-34	hsp-3	Heat	-1.36582071308392
WU982	natc-1	hsp-3	Heat	-0.730535217608972
XF110	polk-1	hsp-3	Heat	-0.107123001128836
XF132	polh-1	hsp-3	Heat	-1.86697189399303
XY1054	cep-1	hsp-3	Heat	-0.672424526310253
YL195	pzf-1	hsp-3	Heat	-0.62650827803657
BT12	him-4	hsp-4	Heat	4.54730167627315
CA151	him-8	hsp-4	Heat	1.75524357745217
CF1038	daf-16	hsp-4	Heat	0.07224560739806
CY121	ucp-4	hsp-4	Heat	1.17958024777588
DW102	brc-1	hsp-4	Heat	0.520706216406914
DW103	brd-1	hsp-4	Heat	1.15879282983035
GH636	umps-1	hsp-4	Heat	4.62518542283461
KS99	egl-27	hsp-4	Heat	4.21505962514858
N2	wild	hsp-4	Heat	-0.00802292541818842
NB240	hsr-9	hsp-4	Heat	1.13708455225548
NH3119	shc-1	hsp-4	Heat	1.22039831591937
RE666	ire-1	hsp-4	Heat	3.62336758513576
SSM72	exo-1	hsp-4	Heat	2.12856301629409
TG1868	slx-1	hsp-4	Heat	2.12331330781396
TG2227	xpf-1	hsp-4	Heat	-0.229304646868959
TG2387	mus-81	hsp-4	Heat	3.9016830536628
TJ1052	age-1	hsp-4	Heat	-0.290294957746018
TK22	mev-1	hsp-4	Heat	2.21783392898689
VC1099	hsp-4	hsp-4	Heat	1.42272937507795
VC1953	pms-2	hsp-4	Heat	1.19564449153111
VC876	cpna-2	hsp-4	Heat	1.57870014819429
VT2392	mir-34	hsp-4	Heat	-0.190465406245011
WU982	natc-1	hsp-4	Heat	0.866234481514673
XF110	polk-1	hsp-4	Heat	0.291242536714803
XF132	polh-1	hsp-4	Heat	0.182153580755521
XY1054	cep-1	hsp-4	Heat	-0.241843151282124
YL195	pzf-1	hsp-4	Heat	0.886366600609238
BT12	him-4	hsr-9	Heat	2.08050439500887
CA151	him-8	hsr-9	Heat	-0.119292454247678
CF1038	daf-16	hsr-9	Heat	0.555796988842609
CY121	ucp-4	hsr-9	Heat	1.17706915301013
DW102	brc-1	hsr-9	Heat	-1.06425141211959
DW103	brd-1	hsr-9	Heat	0.574382458445011
GH636	umps-1	hsr-9	Heat	0.242555871524355
KS99	egl-27	hsr-9	Heat	0.764410702533762
N2	wild	hsr-9	Heat	-0.00861583810330765
NB240	hsr-9	hsr-9	Heat	0.581199852429477
NH3119	shc-1	hsr-9	Heat	0.0666582611844557
RE666	ire-1	hsr-9	Heat	2.68183141810358
SSM72	exo-1	hsr-9	Heat	-0.0972991110821419
TG1868	slx-1	hsr-9	Heat	-0.573793598567447
TG2227	xpf-1	hsr-9	Heat	0.32693443647661
TG2387	mus-81	hsr-9	Heat	0.75218310354514
TJ1052	age-1	hsr-9	Heat	-0.117608803119511
TK22	mev-1	hsr-9	Heat	1.85520230904389
VC1099	hsp-4	hsr-9	Heat	1.469654289777
VC1953	pms-2	hsr-9	Heat	0.915267638948975
VC876	cpna-2	hsr-9	Heat	0.860144858272266
VT2392	mir-34	hsr-9	Heat	-0.589582527220971
WU982	natc-1	hsr-9	Heat	0.464186185994429
XF110	polk-1	hsr-9	Heat	0.124314906368517
XF132	polh-1	hsr-9	Heat	0.361638744934593
XY1054	cep-1	hsr-9	Heat	0.175872865157039
YL195	pzf-1	hsr-9	Heat	-0.526912875425993
BT12	him-4	ife-2	Heat	1.5238550767209
CA151	him-8	ife-2	Heat	-0.394720766339171
CF1038	daf-16	ife-2	Heat	0.214856770842612
CY121	ucp-4	ife-2	Heat	1.53724186611886
DW102	brc-1	ife-2	Heat	-0.495203790943375
DW103	brd-1	ife-2	Heat	0.450172836207125
GH636	umps-1	ife-2	Heat	0.114623282919122
KS99	egl-27	ife-2	Heat	0.687774017964405
N2	wild	ife-2	Heat	-0.00913675503477665
NB240	hsr-9	ife-2	Heat	0.12126279997601
NH3119	shc-1	ife-2	Heat	0.349175268414161
RE666	ire-1	ife-2	Heat	1.97548418290576
SSM72	exo-1	ife-2	Heat	-0.0127853284074416
TG1868	slx-1	ife-2	Heat	0.788296231510872
TG2227	xpf-1	ife-2	Heat	0.471529818020288
TG2387	mus-81	ife-2	Heat	1.07875528567731
TJ1052	age-1	ife-2	Heat	-0.301681402513965
TK22	mev-1	ife-2	Heat	0.150691917317447
VC1099	hsp-4	ife-2	Heat	1.47728347381744
VC1953	pms-2	ife-2	Heat	1.38361230962683
VC876	cpna-2	ife-2	Heat	1.49847139816429
VT2392	mir-34	ife-2	Heat	-0.68458296128483
WU982	natc-1	ife-2	Heat	0.35205806056707
XF110	polk-1	ife-2	Heat	0.12884274335516
XF132	polh-1	ife-2	Heat	0.682193478457801
XY1054	cep-1	ife-2	Heat	0.0284245564103773
YL195	pzf-1	ife-2	Heat	-0.387645766341893
BT12	him-4	ire-1	Heat	0.969101758636483
CA151	him-8	ire-1	Heat	-0.0369749560312184
CF1038	daf-16	ire-1	Heat	0.142006767711623
CY121	ucp-4	ire-1	Heat	1.01923733053642
DW102	brc-1	ire-1	Heat	-0.489778372009731
DW103	brd-1	ire-1	Heat	0.504895635375175
GH636	umps-1	ire-1	Heat	-0.507772078319415
KS99	egl-27	ire-1	Heat	0.127385667598907
N2	wild	ire-1	Heat	-0.00953112042265433
NB240	hsr-9	ire-1	Heat	0.454136907178655
NH3119	shc-1	ire-1	Heat	0.113046257684561
RE666	ire-1	ire-1	Heat	1.39814125254309
SSM72	exo-1	ire-1	Heat	-0.210787557264922
TG1868	slx-1	ire-1	Heat	0.66669644250222
TG2227	xpf-1	ire-1	Heat	0.484913316805156
TG2387	mus-81	ire-1	Heat	0.664453643500314
TJ1052	age-1	ire-1	Heat	-0.195320253600912
TK22	mev-1	ire-1	Heat	0.948410228426331
VC1099	hsp-4	ire-1	Heat	0.538667116867766
VC1953	pms-2	ire-1	Heat	1.18473438695459
VC876	cpna-2	ire-1	Heat	0.9360213474278
VT2392	mir-34	ire-1	Heat	-0.457627272101451
WU982	natc-1	ire-1	Heat	0.501832926531496
XF110	polk-1	ire-1	Heat	0.376250738093297
XF132	polh-1	ire-1	Heat	0.184423319976575
XY1054	cep-1	ire-1	Heat	0.0299202840811731
YL195	pzf-1	ire-1	Heat	-0.239591565499604
BT12	him-4	klp-15	Heat	1.87452440893832
CA151	him-8	klp-15	Heat	0.178980378474732
CF1038	daf-16	klp-15	Heat	1.51138426638139
CY121	ucp-4	klp-15	Heat	1.95243460623867
DW102	brc-1	klp-15	Heat	0.427782130947132
DW103	brd-1	klp-15	Heat	-0.324775981242409
GH636	umps-1	klp-15	Heat	0.857043135193284
KS99	egl-27	klp-15	Heat	1.84075160811264
N2	wild	klp-15	Heat	-0.00801462116365556
NB240	hsr-9	klp-15	Heat	-0.0307613307367072
NH3119	shc-1	klp-15	Heat	0.478839842451846
RE666	ire-1	klp-15	Heat	1.66417839288341
SSM72	exo-1	klp-15	Heat	0.19447473388742
TG1868	slx-1	klp-15	Heat	0.814265309147869
TG2227	xpf-1	klp-15	Heat	-0.51781166990014
TG2387	mus-81	klp-15	Heat	1.29655154808959
TJ1052	age-1	klp-15	Heat	0.812790035328224
TK22	mev-1	klp-15	Heat	1.40589823204885
VC1099	hsp-4	klp-15	Heat	1.31316224666718
VC1953	pms-2	klp-15	Heat	0.908812760942431
VC876	cpna-2	klp-15	Heat	1.38292526630686
VT2392	mir-34	klp-15	Heat	0.198514281229767
WU982	natc-1	klp-15	Heat	-0.522163244864948
XF110	polk-1	klp-15	Heat	-0.13513681730709
XF132	polh-1	klp-15	Heat	0.714920791080953
XY1054	cep-1	klp-15	Heat	-0.335389468748292
YL195	pzf-1	klp-15	Heat	-1.13954466827591
BT12	him-4	mek-1	Heat	1.56946014428886
CA151	him-8	mek-1	Heat	0.0921631288358684
CF1038	daf-16	mek-1	Heat	0.500053038861783
CY121	ucp-4	mek-1	Heat	1.08197767135398
DW102	brc-1	mek-1	Heat	-0.566249287784754
DW103	brd-1	mek-1	Heat	0.634787236122734
GH636	umps-1	mek-1	Heat	-0.217188911390311
KS99	egl-27	mek-1	Heat	-0.357371685216818
N2	wild	mek-1	Heat	-0.00929654537713809
NB240	hsr-9	mek-1	Heat	0.567262539282394
NH3119	shc-1	mek-1	Heat	0.280722719129233
RE666	ire-1	mek-1	Heat	2.32967339127856
SSM72	exo-1	mek-1	Heat	-0.0757152743178514
TG1868	slx-1	mek-1	Heat	-0.0581970738678386
TG2227	xpf-1	mek-1	Heat	-0.736333765714354
TG2387	mus-81	mek-1	Heat	0.810055147361622
TJ1052	age-1	mek-1	Heat	0.0534856577206749
TK22	mev-1	mek-1	Heat	-0.483601239858807
VC1099	hsp-4	mek-1	Heat	1.34579917420346
VC1953	pms-2	mek-1	Heat	0.935145833721893
VC876	cpna-2	mek-1	Heat	0.863921755722068
VT2392	mir-34	mek-1	Heat	-0.337475853551879
WU982	natc-1	mek-1	Heat	0.249991764940388
XF110	polk-1	mek-1	Heat	0.436446372440472
XF132	polh-1	mek-1	Heat	0.266952484258885
XY1054	cep-1	mek-1	Heat	0.00765841235566922
YL195	pzf-1	mek-1	Heat	-0.452216623765822
BT12	him-4	mev-1	Heat	1.01819933515264
CA151	him-8	mev-1	Heat	0.498785287793654
CF1038	daf-16	mev-1	Heat	1.60742221856508
CY121	ucp-4	mev-1	Heat	0.650861271728515
DW102	brc-1	mev-1	Heat	-0.233901958145324
DW103	brd-1	mev-1	Heat	-0.940804270007357
GH636	umps-1	mev-1	Heat	0.976998702517808
KS99	egl-27	mev-1	Heat	-0.533475584853688
N2	wild	mev-1	Heat	-0.00800879857440007
NB240	hsr-9	mev-1	Heat	0.630831350265013
NH3119	shc-1	mev-1	Heat	0.488811296644736
RE666	ire-1	mev-1	Heat	2.90453670526166
SSM72	exo-1	mev-1	Heat	0.117474959945821
TG1868	slx-1	mev-1	Heat	-3.24364239792529
TG2227	xpf-1	mev-1	Heat	0.142449594266432
TG2387	mus-81	mev-1	Heat	3.26988337930976
TJ1052	age-1	mev-1	Heat	-0.313337712456558
TK22	mev-1	mev-1	Heat	0.807331028447626
VC1099	hsp-4	mev-1	Heat	3.70651403863845
VC1953	pms-2	mev-1	Heat	0.609576827551969
VC876	cpna-2	mev-1	Heat	2.45656552324847
VT2392	mir-34	mev-1	Heat	-0.925636650277031
WU982	natc-1	mev-1	Heat	-0.589095557381516
XF110	polk-1	mev-1	Heat	-0.914774258385644
XF132	polh-1	mev-1	Heat	2.21876025960181
XY1054	cep-1	mev-1	Heat	0.813181995561023
YL195	pzf-1	mev-1	Heat	-0.682334834147423
BT12	him-4	msh-2	Heat	0.374863257624414
CA151	him-8	msh-2	Heat	-0.0594373759458697
CF1038	daf-16	msh-2	Heat	0.572566276222659
CY121	ucp-4	msh-2	Heat	0.506764763816945
DW102	brc-1	msh-2	Heat	-0.405327803521334
DW103	brd-1	msh-2	Heat	0.589329062253595
GH636	umps-1	msh-2	Heat	-0.813234166401323
KS99	egl-27	msh-2	Heat	0.987930336563318
N2	wild	msh-2	Heat	-0.00803080155320044
NB240	hsr-9	msh-2	Heat	0.450583470540809
NH3119	shc-1	msh-2	Heat	0.349565057033615
RE666	ire-1	msh-2	Heat	0.963180351182673
SSM72	exo-1	msh-2	Heat	0.0162857281753876
TG1868	slx-1	msh-2	Heat	-0.596764807613165
TG2227	xpf-1	msh-2	Heat	-0.556057978909026
TG2387	mus-81	msh-2	Heat	0.821610312697711
TJ1052	age-1	msh-2	Heat	0.278776104532915
TK22	mev-1	msh-2	Heat	0.605326538800239
VC1099	hsp-4	msh-2	Heat	-0.494180164166465
VC1953	pms-2	msh-2	Heat	0.626047861945062
VC876	cpna-2	msh-2	Heat	1.04974684704667
VT2392	mir-34	msh-2	Heat	-0.294256070020197
WU982	natc-1	msh-2	Heat	-0.422806005941455
XF110	polk-1	msh-2	Heat	0.151538598921713
XF132	polh-1	msh-2	Heat	-1.70085066681527
XY1054	cep-1	msh-2	Heat	-0.454836856597915
YL195	pzf-1	msh-2	Heat	-0.101139163248915
BT12	him-4	mus-81	Heat	2.93545746709977
CA151	him-8	mus-81	Heat	-0.972391612833106
CF1038	daf-16	mus-81	Heat	0.57911359163791
CY121	ucp-4	mus-81	Heat	1.4363094892588
DW102	brc-1	mus-81	Heat	-0.358773433859057
DW103	brd-1	mus-81	Heat	0.425998424177285
GH636	umps-1	mus-81	Heat	0.484910486680248
KS99	egl-27	mus-81	Heat	0.536751592884206
N2	wild	mus-81	Heat	-0.00800575121247164
NB240	hsr-9	mus-81	Heat	1.00637118733913
NH3119	shc-1	mus-81	Heat	0.273196303758492
RE666	ire-1	mus-81	Heat	-0.906791583307933
SSM72	exo-1	mus-81	Heat	-0.170760741300474
TG1868	slx-1	mus-81	Heat	0.561138188253104
TG2227	xpf-1	mus-81	Heat	-0.157198442121463
TG2387	mus-81	mus-81	Heat	0.834604230895658
TJ1052	age-1	mus-81	Heat	0.0557207205072227
TK22	mev-1	mus-81	Heat	0.902112912856088
VC1099	hsp-4	mus-81	Heat	1.46621818688292
VC1953	pms-2	mus-81	Heat	1.31311396095239
VC876	cpna-2	mus-81	Heat	1.6254791140621
VT2392	mir-34	mus-81	Heat	-0.306874795421402
WU982	natc-1	mus-81	Heat	0.215530046623081
XF110	polk-1	mus-81	Heat	0.193913840094296
XF132	polh-1	mus-81	Heat	0.426200450738592
XY1054	cep-1	mus-81	Heat	0.190074313934996
YL195	pzf-1	mus-81	Heat	-0.144434774960415
BT12	him-4	natc-1	Heat	1.10150663952193
CA151	him-8	natc-1	Heat	0.47929638498104
CF1038	daf-16	natc-1	Heat	0.648345577760285
CY121	ucp-4	natc-1	Heat	1.31630070413897
DW102	brc-1	natc-1	Heat	-0.216872467742803
DW103	brd-1	natc-1	Heat	-0.346176369298148
GH636	umps-1	natc-1	Heat	-0.616186660675246
KS99	egl-27	natc-1	Heat	-2.09533354978042
N2	wild	natc-1	Heat	-0.00800297278560806
NB240	hsr-9	natc-1	Heat	1.0551802619864
NH3119	shc-1	natc-1	Heat	0.879585693518555
RE666	ire-1	natc-1	Heat	3.23294572173883
SSM72	exo-1	natc-1	Heat	0.313081161991563
TG1868	slx-1	natc-1	Heat	0.4089400405366
TG2227	xpf-1	natc-1	Heat	0.532429202214322
TG2387	mus-81	natc-1	Heat	0.761679196177468
TJ1052	age-1	natc-1	Heat	0.0734778106338629
TK22	mev-1	natc-1	Heat	1.07695543052974
VC1099	hsp-4	natc-1	Heat	1.04193621159149
VC1953	pms-2	natc-1	Heat	1.08169595091484
VC876	cpna-2	natc-1	Heat	0.884416114163777
VT2392	mir-34	natc-1	Heat	-0.219642140622361
WU982	natc-1	natc-1	Heat	0.643045206508392
XF110	polk-1	natc-1	Heat	0.413336958988709
XF132	polh-1	natc-1	Heat	0.598147849371495
XY1054	cep-1	natc-1	Heat	0.209488083273058
YL195	pzf-1	natc-1	Heat	0.16728873787837
BT12	him-4	nsy-1	Heat	0.626489006965584
CA151	him-8	nsy-1	Heat	0.67476540282534
CF1038	daf-16	nsy-1	Heat	1.41657338839803
CY121	ucp-4	nsy-1	Heat	-0.0499346106311001
DW102	brc-1	nsy-1	Heat	0.712108568966883
DW103	brd-1	nsy-1	Heat	-0.213525227980558
GH636	umps-1	nsy-1	Heat	-1.85691614221729
KS99	egl-27	nsy-1	Heat	0.275263165613959
N2	wild	nsy-1	Heat	-0.00799401560907889
NB240	hsr-9	nsy-1	Heat	0.690385700084266
NH3119	shc-1	nsy-1	Heat	-0.0562648029853405
RE666	ire-1	nsy-1	Heat	2.37219035790471
SSM72	exo-1	nsy-1	Heat	-0.253262407257474
TG1868	slx-1	nsy-1	Heat	-1.35410211507192
TG2227	xpf-1	nsy-1	Heat	-1.32196749084199
TG2387	mus-81	nsy-1	Heat	0.656271336361876
TJ1052	age-1	nsy-1	Heat	0.609279293601395
TK22	mev-1	nsy-1	Heat	-1.04059650187469
VC1099	hsp-4	nsy-1	Heat	-0.705590338326496
VC1953	pms-2	nsy-1	Heat	1.11402663511533
VC876	cpna-2	nsy-1	Heat	-0.773493053476906
VT2392	mir-34	nsy-1	Heat	0.371780015948954
WU982	natc-1	nsy-1	Heat	-0.0548634715770854
XF110	polk-1	nsy-1	Heat	0.386898477662956
XF132	polh-1	nsy-1	Heat	-2.31425742434973
XY1054	cep-1	nsy-1	Heat	-2.30707205335394
YL195	pzf-1	nsy-1	Heat	0.212328023043455
BT12	him-4	old-1	Heat	1.90006852094726
CA151	him-8	old-1	Heat	0.612412962061011
CF1038	daf-16	old-1	Heat	1.41181374028258
CY121	ucp-4	old-1	Heat	1.79413112883871
DW102	brc-1	old-1	Heat	0.415905192536855
DW103	brd-1	old-1	Heat	0.955856328287238
GH636	umps-1	old-1	Heat	-0.683982509751543
KS99	egl-27	old-1	Heat	-1.35548726439134
N2	wild	old-1	Heat	-0.0080369457005921
NB240	hsr-9	old-1	Heat	-0.786187427393637
NH3119	shc-1	old-1	Heat	-0.312780538821289
RE666	ire-1	old-1	Heat	1.63521922762653
SSM72	exo-1	old-1	Heat	0.0504371358004235
TG1868	slx-1	old-1	Heat	0.350604959384434
TG2227	xpf-1	old-1	Heat	0.641544696474871
TG2387	mus-81	old-1	Heat	1.41144014348981
TJ1052	age-1	old-1	Heat	-1.11552323599875
TK22	mev-1	old-1	Heat	1.8383252051281
VC1099	hsp-4	old-1	Heat	1.54128045753745
VC1953	pms-2	old-1	Heat	0.421765522722442
VC876	cpna-2	old-1	Heat	0.192183585907603
VT2392	mir-34	old-1	Heat	-0.171562955324402
WU982	natc-1	old-1	Heat	0.754982779889552
XF110	polk-1	old-1	Heat	0.61384773001132
XF132	polh-1	old-1	Heat	0.420920046909868
XY1054	cep-1	old-1	Heat	-0.0295782564228433
YL195	pzf-1	old-1	Heat	-0.818820945670029
BT12	him-4	pms-2	Heat	2.26392897543642
CA151	him-8	pms-2	Heat	0.235333852877357
CF1038	daf-16	pms-2	Heat	0.139989678469561
CY121	ucp-4	pms-2	Heat	1.10866561431014
DW102	brc-1	pms-2	Heat	-0.271790496873868
DW103	brd-1	pms-2	Heat	0.661326550417227
GH636	umps-1	pms-2	Heat	-0.727879384825763
KS99	egl-27	pms-2	Heat	0.0263494867922172
N2	wild	pms-2	Heat	-0.00926066133734211
NB240	hsr-9	pms-2	Heat	0.32620597471728
NH3119	shc-1	pms-2	Heat	0.00304412972584755
RE666	ire-1	pms-2	Heat	1.15891821103325
SSM72	exo-1	pms-2	Heat	-0.179934024296301
TG1868	slx-1	pms-2	Heat	0.334235843975757
TG2227	xpf-1	pms-2	Heat	0.0912140244804138
TG2387	mus-81	pms-2	Heat	0.741030519528565
TJ1052	age-1	pms-2	Heat	-0.0943210137728658
TK22	mev-1	pms-2	Heat	0.661071717992882
VC1099	hsp-4	pms-2	Heat	1.04588440619077
VC1953	pms-2	pms-2	Heat	0.908024794215088
VC876	cpna-2	pms-2	Heat	1.12472117741079
VT2392	mir-34	pms-2	Heat	-0.301776970254564
WU982	natc-1	pms-2	Heat	0.330790709528841
XF110	polk-1	pms-2	Heat	0.139546112847549
XF132	polh-1	pms-2	Heat	0.184444817821493
XY1054	cep-1	pms-2	Heat	0.0940435427731882
YL195	pzf-1	pms-2	Heat	-0.255298954881727
BT12	him-4	polh-1	Heat	1.37077628133313
CA151	him-8	polh-1	Heat	-0.465370604421212
CF1038	daf-16	polh-1	Heat	0.436982836597011
CY121	ucp-4	polh-1	Heat	1.33317513266029
DW102	brc-1	polh-1	Heat	-0.699747457106445
DW103	brd-1	polh-1	Heat	0.598845523822767
GH636	umps-1	polh-1	Heat	0.0887541786325306
KS99	egl-27	polh-1	Heat	0.484156148794414
N2	wild	polh-1	Heat	-0.00908700164142651
NB240	hsr-9	polh-1	Heat	0.264765065651292
NH3119	shc-1	polh-1	Heat	0.335885555267437
RE666	ire-1	polh-1	Heat	1.48445925579467
SSM72	exo-1	polh-1	Heat	-0.133757121770339
TG1868	slx-1	polh-1	Heat	0.389808773732159
TG2227	xpf-1	polh-1	Heat	0.0496907355210528
TG2387	mus-81	polh-1	Heat	0.95982104295501
TJ1052	age-1	polh-1	Heat	-0.08275493572867
TK22	mev-1	polh-1	Heat	1.2621304358772
VC1099	hsp-4	polh-1	Heat	1.09206474409003
VC1953	pms-2	polh-1	Heat	1.23643865152994
VC876	cpna-2	polh-1	Heat	1.42031535598036
VT2392	mir-34	polh-1	Heat	-0.756160783243666
WU982	natc-1	polh-1	Heat	0.442416841923602
XF110	polk-1	polh-1	Heat	-0.00729747265766566
XF132	polh-1	polh-1	Heat	-0.0482538762156508
XY1054	cep-1	polh-1	Heat	-0.0638728333827603
YL195	pzf-1	polh-1	Heat	-0.251777217001367
BT12	him-4	polk-1	Heat	0.792788167183102
CA151	him-8	polk-1	Heat	-0.634233311546544
CF1038	daf-16	polk-1	Heat	0.912146301127261
CY121	ucp-4	polk-1	Heat	1.5352909370368
DW102	brc-1	polk-1	Heat	-0.120817403055602
DW103	brd-1	polk-1	Heat	0.405672552342675
GH636	umps-1	polk-1	Heat	0.0116542264210988
KS99	egl-27	polk-1	Heat	0.415695557435989
N2	wild	polk-1	Heat	-0.0080280367973323
NB240	hsr-9	polk-1	Heat	0.202737549595767
NH3119	shc-1	polk-1	Heat	-0.343437606077092
RE666	ire-1	polk-1	Heat	1.78258132260395
SSM72	exo-1	polk-1	Heat	-0.440977852832901
TG1868	slx-1	polk-1	Heat	-0.32219566030045
TG2227	xpf-1	polk-1	Heat	0.483300331229952
TG2387	mus-81	polk-1	Heat	0.543268845979385
TJ1052	age-1	polk-1	Heat	-0.22266597936745
TK22	mev-1	polk-1	Heat	0.874773007916663
VC1099	hsp-4	polk-1	Heat	0.986676319445008
VC1953	pms-2	polk-1	Heat	0.307220896894047
VC876	cpna-2	polk-1	Heat	0.626880200290562
VT2392	mir-34	polk-1	Heat	-0.0503001926959624
WU982	natc-1	polk-1	Heat	0.601101222786418
XF110	polk-1	polk-1	Heat	0.434443822455701
XF132	polh-1	polk-1	Heat	-0.84691594447345
XY1054	cep-1	polk-1	Heat	-0.118139907359974
YL195	pzf-1	polk-1	Heat	-0.128781053306705
BT12	him-4	pzf-1	Heat	0.626335882605075
CA151	him-8	pzf-1	Heat	-0.233953227812353
CF1038	daf-16	pzf-1	Heat	1.4861555137612
CY121	ucp-4	pzf-1	Heat	0.51413135569473
DW102	brc-1	pzf-1	Heat	-0.353616690167626
DW103	brd-1	pzf-1	Heat	0.426874370047778
GH636	umps-1	pzf-1	Heat	-0.564695114028781
KS99	egl-27	pzf-1	Heat	0.21845782897177
N2	wild	pzf-1	Heat	-0.00805091160540839
NB240	hsr-9	pzf-1	Heat	0.851124463199808
NH3119	shc-1	pzf-1	Heat	-2.32946559939984
RE666	ire-1	pzf-1	Heat	2.37252687574332
SSM72	exo-1	pzf-1	Heat	0.643145498017968
TG1868	slx-1	pzf-1	Heat	-0.552111734244714
TG2227	xpf-1	pzf-1	Heat	-0.304746517284966
TG2387	mus-81	pzf-1	Heat	0.596962876226468
TJ1052	age-1	pzf-1	Heat	-0.200528276206804
TK22	mev-1	pzf-1	Heat	-0.863069019377341
VC1099	hsp-4	pzf-1	Heat	0.409333168516355
VC1953	pms-2	pzf-1	Heat	0.54732240252644
VC876	cpna-2	pzf-1	Heat	0.529431038809067
VT2392	mir-34	pzf-1	Heat	-0.331015730386853
WU982	natc-1	pzf-1	Heat	0.456777310410358
XF110	polk-1	pzf-1	Heat	-0.172025280053363
XF132	polh-1	pzf-1	Heat	0.429586389430206
XY1054	cep-1	pzf-1	Heat	0.340169641734229
YL195	pzf-1	pzf-1	Heat	-0.679387389681126
BT12	him-4	rde-2	Heat	1.53694940742219
CA151	him-8	rde-2	Heat	-0.413868038645388
CF1038	daf-16	rde-2	Heat	0.651777352702236
CY121	ucp-4	rde-2	Heat	1.16799575948781
DW102	brc-1	rde-2	Heat	-1.32979168080276
DW103	brd-1	rde-2	Heat	-1.5817128425265
GH636	umps-1	rde-2	Heat	-2.20174647936852
KS99	egl-27	rde-2	Heat	0.179601512846083
N2	wild	rde-2	Heat	-0.00806922954876656
NB240	hsr-9	rde-2	Heat	-0.386358334899737
NH3119	shc-1	rde-2	Heat	0.296018828292389
RE666	ire-1	rde-2	Heat	0.2673064807917
SSM72	exo-1	rde-2	Heat	-1.65662156157298
TG1868	slx-1	rde-2	Heat	-2.35922246625272
TG2227	xpf-1	rde-2	Heat	-0.303774289217682
TG2387	mus-81	rde-2	Heat	0.137747082118702
TJ1052	age-1	rde-2	Heat	-0.0325340383934791
TK22	mev-1	rde-2	Heat	0.522090278666904
VC1099	hsp-4	rde-2	Heat	-0.0923051083374696
VC1953	pms-2	rde-2	Heat	0.983101034066914
VC876	cpna-2	rde-2	Heat	1.1837232201465
VT2392	mir-34	rde-2	Heat	-0.486896864357409
WU982	natc-1	rde-2	Heat	-1.37200854323907
XF110	polk-1	rde-2	Heat	-0.69238205593354
XF132	polh-1	rde-2	Heat	0.0158015918677271
XY1054	cep-1	rde-2	Heat	-0.357354771371632
YL195	pzf-1	rde-2	Heat	-0.715316293505478
BT12	him-4	sgo-1	Heat	0.681191822265865
CA151	him-8	sgo-1	Heat	-0.0616202263735647
CF1038	daf-16	sgo-1	Heat	0.481602559037547
CY121	ucp-4	sgo-1	Heat	0.460664055647761
DW102	brc-1	sgo-1	Heat	-0.183530846429754
DW103	brd-1	sgo-1	Heat	0.685622350517113
GH636	umps-1	sgo-1	Heat	0.491697640261143
KS99	egl-27	sgo-1	Heat	0.506261645284069
N2	wild	sgo-1	Heat	-0.00798071530892311
NB240	hsr-9	sgo-1	Heat	0.53444091508659
NH3119	shc-1	sgo-1	Heat	0.342700868971544
RE666	ire-1	sgo-1	Heat	1.14310863439316
SSM72	exo-1	sgo-1	Heat	-0.108522461683563
TG1868	slx-1	sgo-1	Heat	-0.0506834906654945
TG2227	xpf-1	sgo-1	Heat	-0.261641941443592
TG2387	mus-81	sgo-1	Heat	1.16658515799061
TJ1052	age-1	sgo-1	Heat	0.0846825917279801
TK22	mev-1	sgo-1	Heat	1.00715632752807
VC1099	hsp-4	sgo-1	Heat	0.966709916279821
VC1953	pms-2	sgo-1	Heat	0.397469739163021
VC876	cpna-2	sgo-1	Heat	0.685556586582646
VT2392	mir-34	sgo-1	Heat	-0.195604936467608
WU982	natc-1	sgo-1	Heat	-0.407208312572204
XF110	polk-1	sgo-1	Heat	-0.206877153896609
XF132	polh-1	sgo-1	Heat	0.710906029754381
XY1054	cep-1	sgo-1	Heat	0.232077145713918
YL195	pzf-1	sgo-1	Heat	0.00734303991364668
BT12	him-4	shc-1	Heat	-1.83800863672456
CA151	him-8	shc-1	Heat	-0.0607223112557618
CF1038	daf-16	shc-1	Heat	0.379413448727013
CY121	ucp-4	shc-1	Heat	2.13683344778606
DW102	brc-1	shc-1	Heat	-0.506240199495978
DW103	brd-1	shc-1	Heat	0.477819915356242
GH636	umps-1	shc-1	Heat	-0.15407577504184
KS99	egl-27	shc-1	Heat	0.138194429914533
N2	wild	shc-1	Heat	-0.00909028843938428
NB240	hsr-9	shc-1	Heat	0.356314656607137
NH3119	shc-1	shc-1	Heat	0.33275197988758
RE666	ire-1	shc-1	Heat	2.30371603927647
SSM72	exo-1	shc-1	Heat	-0.250385480995031
TG1868	slx-1	shc-1	Heat	0.74959435400635
TG2227	xpf-1	shc-1	Heat	0.657414638646501
TG2387	mus-81	shc-1	Heat	0.850775931005972
TJ1052	age-1	shc-1	Heat	0.197715908418601
TK22	mev-1	shc-1	Heat	0.762343960996447
VC1099	hsp-4	shc-1	Heat	1.1546770130439
VC1953	pms-2	shc-1	Heat	1.2145014160685
VC876	cpna-2	shc-1	Heat	1.04483949683895
VT2392	mir-34	shc-1	Heat	-0.449710655805919
WU982	natc-1	shc-1	Heat	0.489087140216818
XF110	polk-1	shc-1	Heat	0.22530747832652
XF132	polh-1	shc-1	Heat	-1.55986033217742
XY1054	cep-1	shc-1	Heat	0.00213708857903534
YL195	pzf-1	shc-1	Heat	-0.214683654619677
BT12	him-4	slx-1	Heat	2.25035381581126
CA151	him-8	slx-1	Heat	-0.477441329756615
CF1038	daf-16	slx-1	Heat	0.395817719545306
CY121	ucp-4	slx-1	Heat	1.53011208922276
DW102	brc-1	slx-1	Heat	-1.43732692404287
DW103	brd-1	slx-1	Heat	0.595093593639619
GH636	umps-1	slx-1	Heat	0.142710627347625
KS99	egl-27	slx-1	Heat	1.00441577616731
N2	wild	slx-1	Heat	-0.00867452798567462
NB240	hsr-9	slx-1	Heat	0.683226402832664
NH3119	shc-1	slx-1	Heat	0.650150586433277
RE666	ire-1	slx-1	Heat	2.83334523852936
SSM72	exo-1	slx-1	Heat	0.229668581266348
TG1868	slx-1	slx-1	Heat	-2.91581239756649
TG2227	xpf-1	slx-1	Heat	0.288351851745138
TG2387	mus-81	slx-1	Heat	1.53279700643084
TJ1052	age-1	slx-1	Heat	0.0446557794052165
TK22	mev-1	slx-1	Heat	1.83535129201855
VC1099	hsp-4	slx-1	Heat	0.937077416515662
VC1953	pms-2	slx-1	Heat	1.01566773367931
VC876	cpna-2	slx-1	Heat	1.10687861064249
VT2392	mir-34	slx-1	Heat	-0.468438221709215
WU982	natc-1	slx-1	Heat	0.432307836342195
XF110	polk-1	slx-1	Heat	-0.320928274072889
XF132	polh-1	slx-1	Heat	-0.0490412653174929
XY1054	cep-1	slx-1	Heat	-0.285953658968515
YL195	pzf-1	slx-1	Heat	-0.447126880756104
BT12	him-4	spas-1	Heat	1.06847496236779
CA151	him-8	spas-1	Heat	-0.534782221306889
CF1038	daf-16	spas-1	Heat	-0.144995509049162
CY121	ucp-4	spas-1	Heat	1.25429999855467
DW102	brc-1	spas-1	Heat	-0.445550508281277
DW103	brd-1	spas-1	Heat	0.58828233975568
GH636	umps-1	spas-1	Heat	-0.616038906070721
KS99	egl-27	spas-1	Heat	-0.431070804323977
N2	wild	spas-1	Heat	-0.00817140158355774
NB240	hsr-9	spas-1	Heat	0.263594156250081
NH3119	shc-1	spas-1	Heat	0.383343791663263
RE666	ire-1	spas-1	Heat	1.34681264429654
SSM72	exo-1	spas-1	Heat	-0.140009398532187
TG1868	slx-1	spas-1	Heat	0.416251899469395
TG2227	xpf-1	spas-1	Heat	0.0831329101978472
TG2387	mus-81	spas-1	Heat	0.639562703132444
TJ1052	age-1	spas-1	Heat	-0.19236171592128
TK22	mev-1	spas-1	Heat	-0.501284420843518
VC1099	hsp-4	spas-1	Heat	0.86212871468789
VC1953	pms-2	spas-1	Heat	0.336790588219118
VC876	cpna-2	spas-1	Heat	0.818102491611239
VT2392	mir-34	spas-1	Heat	-0.481693112239594
WU982	natc-1	spas-1	Heat	0.57127518890914
XF110	polk-1	spas-1	Heat	0.129112289898772
XF132	polh-1	spas-1	Heat	-0.352980263001452
XY1054	cep-1	spas-1	Heat	-0.0485732287155179
YL195	pzf-1	spas-1	Heat	-0.417625526414703
BT12	him-4	T7	Heat	-0.00805787311198612
CA151	him-8	T7	Heat	-0.0080082426108364
CF1038	daf-16	T7	Heat	-0.00926992172124221
CY121	ucp-4	T7	Heat	-0.0080149078466841
DW102	brc-1	T7	Heat	-0.0113759294726724
DW103	brd-1	T7	Heat	-0.00802155873962442
GH636	umps-1	T7	Heat	-0.0080387869669207
KS99	egl-27	T7	Heat	-0.00803584716383859
N2	wild	T7	Heat	-0.00797884565117417
NB240	hsr-9	T7	Heat	-0.00803436527070533
NH3119	shc-1	T7	Heat	-0.00799359448764385
RE666	ire-1	T7	Heat	-0.00806895498915976
SSM72	exo-1	T7	Heat	-0.00849356207963956
TG1868	slx-1	T7	Heat	-0.00797876161833098
TG2227	xpf-1	T7	Heat	-0.00811030874867145
TG2387	mus-81	T7	Heat	-0.00813165029114549
TJ1052	age-1	T7	Heat	-0.00949403681901796
TK22	mev-1	T7	Heat	-0.00828900519389042
VC1099	hsp-4	T7	Heat	-0.00844198758144636
VC1953	pms-2	T7	Heat	-0.00819774717184948
VC876	cpna-2	T7	Heat	-0.0080278931003513
VT2392	mir-34	T7	Heat	-0.0111267258337895
WU982	natc-1	T7	Heat	-0.00798458760180253
XF110	polk-1	T7	Heat	-0.0080063903121842
XF132	polh-1	T7	Heat	-0.00817821472557952
XY1054	cep-1	T7	Heat	-0.00805808312352978
YL195	pzf-1	T7	Heat	-0.00815619355581865
BT12	him-4	trpa-1	Heat	0.911535221120207
CA151	him-8	trpa-1	Heat	-0.0017036197767627
CF1038	daf-16	trpa-1	Heat	0.48289344739828
CY121	ucp-4	trpa-1	Heat	0.793313676685943
DW102	brc-1	trpa-1	Heat	-0.329949946500503
DW103	brd-1	trpa-1	Heat	0.366436367411135
GH636	umps-1	trpa-1	Heat	-0.0455367496190816
KS99	egl-27	trpa-1	Heat	-0.132269715145542
N2	wild	trpa-1	Heat	-0.00823323064759
NB240	hsr-9	trpa-1	Heat	0.319323522729077
NH3119	shc-1	trpa-1	Heat	0.0051141609217253
RE666	ire-1	trpa-1	Heat	2.2812606542504
SSM72	exo-1	trpa-1	Heat	-0.331197334241144
TG1868	slx-1	trpa-1	Heat	0.0167927961708005
TG2227	xpf-1	trpa-1	Heat	0.663961746293063
TG2387	mus-81	trpa-1	Heat	1.12845249844101
TJ1052	age-1	trpa-1	Heat	0.332100300189532
TK22	mev-1	trpa-1	Heat	0.609285686959735
VC1099	hsp-4	trpa-1	Heat	0.906495987137844
VC1953	pms-2	trpa-1	Heat	0.605576440944061
VC876	cpna-2	trpa-1	Heat	0.577418660394227
VT2392	mir-34	trpa-1	Heat	-0.391880649894666
WU982	natc-1	trpa-1	Heat	0.311815788574885
XF110	polk-1	trpa-1	Heat	0.101071760509491
XF132	polh-1	trpa-1	Heat	0.049810851991815
XY1054	cep-1	trpa-1	Heat	0.110160618128621
YL195	pzf-1	trpa-1	Heat	-0.0989577651795701
BT12	him-4	ucp-4	Heat	1.61204420765945
CA151	him-8	ucp-4	Heat	0.0751502763991766
CF1038	daf-16	ucp-4	Heat	0.128636106902647
CY121	ucp-4	ucp-4	Heat	0.570971131108739
DW102	brc-1	ucp-4	Heat	-0.946928439255119
DW103	brd-1	ucp-4	Heat	0.562333123396689
GH636	umps-1	ucp-4	Heat	0.0977781028219205
KS99	egl-27	ucp-4	Heat	-0.123939592418206
N2	wild	ucp-4	Heat	-0.00968714280961836
NB240	hsr-9	ucp-4	Heat	0.643429040865919
NH3119	shc-1	ucp-4	Heat	0.452521797880526
RE666	ire-1	ucp-4	Heat	3.59421790581345
SSM72	exo-1	ucp-4	Heat	-0.264234494676309
TG1868	slx-1	ucp-4	Heat	0.0636603697599482
TG2227	xpf-1	ucp-4	Heat	0.594244419163722
TG2387	mus-81	ucp-4	Heat	0.517615762112973
TJ1052	age-1	ucp-4	Heat	-0.105517903491557
TK22	mev-1	ucp-4	Heat	1.0953175272243
VC1099	hsp-4	ucp-4	Heat	1.63084996146043
VC1953	pms-2	ucp-4	Heat	0.904927091035125
VC876	cpna-2	ucp-4	Heat	1.04016948902176
VT2392	mir-34	ucp-4	Heat	-0.803674266220822
WU982	natc-1	ucp-4	Heat	0.198843633272317
XF110	polk-1	ucp-4	Heat	0.216514763529571
XF132	polh-1	ucp-4	Heat	0.00568703726330368
XY1054	cep-1	ucp-4	Heat	0.0364711888017481
YL195	pzf-1	ucp-4	Heat	-0.370661919048394
BT12	him-4	umps-1	Heat	NA
CA151	him-8	umps-1	Heat	-0.295563570860596
CF1038	daf-16	umps-1	Heat	0.602494020154262
CY121	ucp-4	umps-1	Heat	1.41992476343871
DW102	brc-1	umps-1	Heat	-0.0345146793282583
DW103	brd-1	umps-1	Heat	0.861083277731601
GH636	umps-1	umps-1	Heat	1.3873779007039
KS99	egl-27	umps-1	Heat	1.41527827812694
N2	wild	umps-1	Heat	-0.00799648099069331
NB240	hsr-9	umps-1	Heat	0.945546519237176
NH3119	shc-1	umps-1	Heat	1.09205076120714
RE666	ire-1	umps-1	Heat	2.32136843836835
SSM72	exo-1	umps-1	Heat	0.816467730799304
TG1868	slx-1	umps-1	Heat	1.15146064364146
TG2227	xpf-1	umps-1	Heat	-0.138302768965354
TG2387	mus-81	umps-1	Heat	1.7622800981719
TJ1052	age-1	umps-1	Heat	-0.6208367668003
TK22	mev-1	umps-1	Heat	2.04167947104426
VC1099	hsp-4	umps-1	Heat	1.71596623990097
VC1953	pms-2	umps-1	Heat	-0.977524631857099
VC876	cpna-2	umps-1	Heat	1.42763568429144
VT2392	mir-34	umps-1	Heat	0.0251072182363128
WU982	natc-1	umps-1	Heat	-0.306155138440721
XF110	polk-1	umps-1	Heat	0.248109519131667
XF132	polh-1	umps-1	Heat	0.765455390859151
XY1054	cep-1	umps-1	Heat	0.483696778347198
YL195	pzf-1	umps-1	Heat	-0.267122475814937
BT12	him-4	xpa-1	Heat	1.80850645091312
CA151	him-8	xpa-1	Heat	-0.571957221488493
CF1038	daf-16	xpa-1	Heat	0.43440726263914
CY121	ucp-4	xpa-1	Heat	1.65893792124351
DW102	brc-1	xpa-1	Heat	-0.374708171622523
DW103	brd-1	xpa-1	Heat	0.512844436158619
GH636	umps-1	xpa-1	Heat	0.322947757230248
KS99	egl-27	xpa-1	Heat	-0.96071977010908
N2	wild	xpa-1	Heat	-0.00838763041135433
NB240	hsr-9	xpa-1	Heat	0.331280103305693
NH3119	shc-1	xpa-1	Heat	0.247799750665805
RE666	ire-1	xpa-1	Heat	-0.236005241217158
SSM72	exo-1	xpa-1	Heat	0.00299924540254147
TG1868	slx-1	xpa-1	Heat	-0.586740558391745
TG2227	xpf-1	xpa-1	Heat	0.64978995637215
TG2387	mus-81	xpa-1	Heat	0.0367970452057796
TJ1052	age-1	xpa-1	Heat	-0.0777953678773875
TK22	mev-1	xpa-1	Heat	0.186331667078755
VC1099	hsp-4	xpa-1	Heat	1.1569418694045
VC1953	pms-2	xpa-1	Heat	0.973065399208019
VC876	cpna-2	xpa-1	Heat	1.05792151950266
VT2392	mir-34	xpa-1	Heat	-0.282542385001332
WU982	natc-1	xpa-1	Heat	0.0196873493093818
XF110	polk-1	xpa-1	Heat	0.265317180735708
XF132	polh-1	xpa-1	Heat	-0.015587612907232
XY1054	cep-1	xpa-1	Heat	0.379466418718954
YL195	pzf-1	xpa-1	Heat	-0.327564099108184
BT12	him-4	xpf-1	Heat	1.22556492879405
CA151	him-8	xpf-1	Heat	-0.741965524497883
CF1038	daf-16	xpf-1	Heat	-0.132996129736213
CY121	ucp-4	xpf-1	Heat	0.794287423152854
DW102	brc-1	xpf-1	Heat	-0.193934183381774
DW103	brd-1	xpf-1	Heat	0.867367890920156
GH636	umps-1	xpf-1	Heat	-0.830517016053013
KS99	egl-27	xpf-1	Heat	-0.661579555591893
N2	wild	xpf-1	Heat	-0.00807936620696343
NB240	hsr-9	xpf-1	Heat	0.22224008932848
NH3119	shc-1	xpf-1	Heat	0.746433221847042
RE666	ire-1	xpf-1	Heat	1.90071687647128
SSM72	exo-1	xpf-1	Heat	0.0740573287825182
TG1868	slx-1	xpf-1	Heat	0.455062901861462
TG2227	xpf-1	xpf-1	Heat	0.11759969209577
TG2387	mus-81	xpf-1	Heat	-0.314713050837504
TJ1052	age-1	xpf-1	Heat	-0.205366304353891
TK22	mev-1	xpf-1	Heat	0.351079189829149
VC1099	hsp-4	xpf-1	Heat	1.41250569048985
VC1953	pms-2	xpf-1	Heat	1.05530689038322
VC876	cpna-2	xpf-1	Heat	0.880144685001941
VT2392	mir-34	xpf-1	Heat	-0.117191223549054
WU982	natc-1	xpf-1	Heat	0.605270395682308
XF110	polk-1	xpf-1	Heat	0.409076212325811
XF132	polh-1	xpf-1	Heat	0.299468281519975
XY1054	cep-1	xpf-1	Heat	0.0586126361288262
YL195	pzf-1	xpf-1	Heat	-0.0290840247804679
BT12	him-4	xpg-1	Heat	2.22681958719363
CA151	him-8	xpg-1	Heat	-0.481306202060579
CF1038	daf-16	xpg-1	Heat	-0.024149496327537
CY121	ucp-4	xpg-1	Heat	0.615784457620679
DW102	brc-1	xpg-1	Heat	-0.811299257502196
DW103	brd-1	xpg-1	Heat	0.340902563889983
GH636	umps-1	xpg-1	Heat	-0.00778974399205999
KS99	egl-27	xpg-1	Heat	0.160331643195061
N2	wild	xpg-1	Heat	-0.00984827044420721
NB240	hsr-9	xpg-1	Heat	0.55341457147751
NH3119	shc-1	xpg-1	Heat	0.50806712970732
RE666	ire-1	xpg-1	Heat	2.04970936673238
SSM72	exo-1	xpg-1	Heat	-0.0228495770447308
TG1868	slx-1	xpg-1	Heat	-0.607681013464431
TG2227	xpf-1	xpg-1	Heat	-0.086200444548924
TG2387	mus-81	xpg-1	Heat	0.987175690059691
TJ1052	age-1	xpg-1	Heat	0.0669587956258538
TK22	mev-1	xpg-1	Heat	1.64158338777322
VC1099	hsp-4	xpg-1	Heat	1.63211346191626
VC1953	pms-2	xpg-1	Heat	0.895427801124069
VC876	cpna-2	xpg-1	Heat	1.11858946839831
VT2392	mir-34	xpg-1	Heat	-0.695981672109562
WU982	natc-1	xpg-1	Heat	0.647702520849287
XF110	polk-1	xpg-1	Heat	0.294738270998161
XF132	polh-1	xpg-1	Heat	0.527073810469481
XY1054	cep-1	xpg-1	Heat	0.097291020607929
YL195	pzf-1	xpg-1	Heat	-0.338710414462474
BT12	him-4	abl-1	Standard-H	0.760121566991255
CA151	him-8	abl-1	Standard-H	0.246941204492366
CF1038	daf-16	abl-1	Standard-H	-0.587688684227849
CY121	ucp-4	abl-1	Standard-H	0.20720341401234
DW102	brc-1	abl-1	Standard-H	-0.838359133803187
DW103	brd-1	abl-1	Standard-H	-0.0425282972326103
GH636	umps-1	abl-1	Standard-H	0.934433841797442
KS99	egl-27	abl-1	Standard-H	0.410556796533153
N2	wild	abl-1	Standard-H	4.20090048740126e-15
NB240	hsr-9	abl-1	Standard-H	-0.0883620758064507
NH3119	shc-1	abl-1	Standard-H	-0.034341008851305
RE666	ire-1	abl-1	Standard-H	-0.0139383013586138
SSM72	exo-1	abl-1	Standard-H	0.00680516536497911
TG1868	slx-1	abl-1	Standard-H	0.578911041638378
TG2227	xpf-1	abl-1	Standard-H	-0.167266152282521
TG2387	mus-81	abl-1	Standard-H	-0.143640509530193
TJ1052	age-1	abl-1	Standard-H	-0.393869272969407
TK22	mev-1	abl-1	Standard-H	1.30115822342305
VC1099	hsp-4	abl-1	Standard-H	0.106905365878683
VC1953	pms-2	abl-1	Standard-H	0.280177147622722
VC876	cpna-2	abl-1	Standard-H	0.119929922891179
VT2392	mir-34	abl-1	Standard-H	-0.132673552287454
WU982	natc-1	abl-1	Standard-H	0.0941239983378417
XF110	polk-1	abl-1	Standard-H	0.536705253599586
XF132	polh-1	abl-1	Standard-H	0.133928019413812
XY1054	cep-1	abl-1	Standard-H	0.0566500735873258
YL195	pzf-1	abl-1	Standard-H	-0.0334535164875317
BT12	him-4	age-1	Standard-H	1.06835358663157
CA151	him-8	age-1	Standard-H	0.504389319246055
CF1038	daf-16	age-1	Standard-H	-0.669547863919475
CY121	ucp-4	age-1	Standard-H	0.647267266459804
DW102	brc-1	age-1	Standard-H	-0.642550147282807
DW103	brd-1	age-1	Standard-H	-0.0799686348189224
GH636	umps-1	age-1	Standard-H	0.308564795555341
KS99	egl-27	age-1	Standard-H	0.0297698433606812
N2	wild	age-1	Standard-H	-1.22052883742664e-14
NB240	hsr-9	age-1	Standard-H	-0.0528586663179532
NH3119	shc-1	age-1	Standard-H	-0.0418513498222729
RE666	ire-1	age-1	Standard-H	0.383923520270174
SSM72	exo-1	age-1	Standard-H	-0.114131489129921
TG1868	slx-1	age-1	Standard-H	0.875190618107349
TG2227	xpf-1	age-1	Standard-H	0.0611075338502742
TG2387	mus-81	age-1	Standard-H	0.206622836806575
TJ1052	age-1	age-1	Standard-H	-0.308913496337551
TK22	mev-1	age-1	Standard-H	0.278893753873094
VC1099	hsp-4	age-1	Standard-H	0.400902861210847
VC1953	pms-2	age-1	Standard-H	0.394532178079008
VC876	cpna-2	age-1	Standard-H	0.217751662141192
VT2392	mir-34	age-1	Standard-H	-0.0932388674332901
WU982	natc-1	age-1	Standard-H	0.21678684539888
XF110	polk-1	age-1	Standard-H	0.217615056922421
XF132	polh-1	age-1	Standard-H	0.0824239452126135
XY1054	cep-1	age-1	Standard-H	0.10613694035552
YL195	pzf-1	age-1	Standard-H	0.0954431672110607
BT12	him-4	brc-1	Standard-H	1.74244064624187
CA151	him-8	brc-1	Standard-H	0.38061858600403
CF1038	daf-16	brc-1	Standard-H	-0.424983750367999
CY121	ucp-4	brc-1	Standard-H	0.781377840636949
DW102	brc-1	brc-1	Standard-H	-0.730662440271646
DW103	brd-1	brc-1	Standard-H	-0.0280562869793073
GH636	umps-1	brc-1	Standard-H	0.285862176353007
KS99	egl-27	brc-1	Standard-H	0.117604112724789
N2	wild	brc-1	Standard-H	-1.31800732278529e-14
NB240	hsr-9	brc-1	Standard-H	0.371891127648623
NH3119	shc-1	brc-1	Standard-H	0.169369073394547
RE666	ire-1	brc-1	Standard-H	0.925668905721384
SSM72	exo-1	brc-1	Standard-H	-0.171506651236278
TG1868	slx-1	brc-1	Standard-H	0.889233199392128
TG2227	xpf-1	brc-1	Standard-H	0.120266747652695
TG2387	mus-81	brc-1	Standard-H	0.190569231751252
TJ1052	age-1	brc-1	Standard-H	-0.222676496545713
TK22	mev-1	brc-1	Standard-H	0.542050700352943
VC1099	hsp-4	brc-1	Standard-H	0.206674604775847
VC1953	pms-2	brc-1	Standard-H	0.242059731502234
VC876	cpna-2	brc-1	Standard-H	0.286191887372777
VT2392	mir-34	brc-1	Standard-H	-0.148429069552936
WU982	natc-1	brc-1	Standard-H	0.189239542409104
XF110	polk-1	brc-1	Standard-H	0.394288083008735
XF132	polh-1	brc-1	Standard-H	0.194600647498995
XY1054	cep-1	brc-1	Standard-H	0.12262973081437
YL195	pzf-1	brc-1	Standard-H	0.0523416871452167
BT12	him-4	brd-1	Standard-H	0.586794614669676
CA151	him-8	brd-1	Standard-H	0.017142775264013
CF1038	daf-16	brd-1	Standard-H	-0.518423498603256
CY121	ucp-4	brd-1	Standard-H	0.91352013868453
DW102	brc-1	brd-1	Standard-H	-0.683636327174672
DW103	brd-1	brd-1	Standard-H	-0.208068941044025
GH636	umps-1	brd-1	Standard-H	0.0591745222585
KS99	egl-27	brd-1	Standard-H	0.0691189323648503
N2	wild	brd-1	Standard-H	1.12316930428091e-14
NB240	hsr-9	brd-1	Standard-H	0.0617570160521196
NH3119	shc-1	brd-1	Standard-H	-0.194491838456975
RE666	ire-1	brd-1	Standard-H	0.800516904801154
SSM72	exo-1	brd-1	Standard-H	-0.321246215320557
TG1868	slx-1	brd-1	Standard-H	1.01494889879635
TG2227	xpf-1	brd-1	Standard-H	-0.0446533359029648
TG2387	mus-81	brd-1	Standard-H	0.320483525750399
TJ1052	age-1	brd-1	Standard-H	-0.201717340352002
TK22	mev-1	brd-1	Standard-H	0.625937713467402
VC1099	hsp-4	brd-1	Standard-H	0.16266886964812
VC1953	pms-2	brd-1	Standard-H	0.662204640080989
VC876	cpna-2	brd-1	Standard-H	0.424889265106877
VT2392	mir-34	brd-1	Standard-H	-0.32538675407378
WU982	natc-1	brd-1	Standard-H	0.0340709920642405
XF110	polk-1	brd-1	Standard-H	0.380118582362742
XF132	polh-1	brd-1	Standard-H	0.21416716495071
XY1054	cep-1	brd-1	Standard-H	0.243084752734639
YL195	pzf-1	brd-1	Standard-H	0.0150117944149517
BT12	him-4	cep-1	Standard-H	1.39939691879852
CA151	him-8	cep-1	Standard-H	-0.103820126586405
CF1038	daf-16	cep-1	Standard-H	-0.651906336938271
CY121	ucp-4	cep-1	Standard-H	0.651888175532546
DW102	brc-1	cep-1	Standard-H	-0.692196071343321
DW103	brd-1	cep-1	Standard-H	-0.148974443818811
GH636	umps-1	cep-1	Standard-H	0.572217432726038
KS99	egl-27	cep-1	Standard-H	-0.10359654509188
N2	wild	cep-1	Standard-H	3.79657936881348e-15
NB240	hsr-9	cep-1	Standard-H	0.236133491498906
NH3119	shc-1	cep-1	Standard-H	-0.23564994805096
RE666	ire-1	cep-1	Standard-H	0.722780656469738
SSM72	exo-1	cep-1	Standard-H	-0.0163951560921735
TG1868	slx-1	cep-1	Standard-H	0.807456702756747
TG2227	xpf-1	cep-1	Standard-H	0.0190519603940053
TG2387	mus-81	cep-1	Standard-H	0.0314212437726195
TJ1052	age-1	cep-1	Standard-H	-0.315421463461507
TK22	mev-1	cep-1	Standard-H	1.23971589582829
VC1099	hsp-4	cep-1	Standard-H	0.133488364045827
VC1953	pms-2	cep-1	Standard-H	0.798508904527482
VC876	cpna-2	cep-1	Standard-H	0.443130887952143
VT2392	mir-34	cep-1	Standard-H	-0.390376029992714
WU982	natc-1	cep-1	Standard-H	0.101086540043505
XF110	polk-1	cep-1	Standard-H	0.297477685594544
XF132	polh-1	cep-1	Standard-H	0.243119649015987
XY1054	cep-1	cep-1	Standard-H	0.105534398734725
YL195	pzf-1	cep-1	Standard-H	-0.0666800711784884
BT12	him-4	cpna-2	Standard-H	1.90523146646693
CA151	him-8	cpna-2	Standard-H	0.290717279654739
CF1038	daf-16	cpna-2	Standard-H	-0.58691041061709
CY121	ucp-4	cpna-2	Standard-H	0.443459485926625
DW102	brc-1	cpna-2	Standard-H	-0.59214254201212
DW103	brd-1	cpna-2	Standard-H	-0.243673276405813
GH636	umps-1	cpna-2	Standard-H	-0.937361742538357
KS99	egl-27	cpna-2	Standard-H	-1.13802534294573
N2	wild	cpna-2	Standard-H	-1.74310250122094e-14
NB240	hsr-9	cpna-2	Standard-H	0.211509461600253
NH3119	shc-1	cpna-2	Standard-H	-0.213755216204403
RE666	ire-1	cpna-2	Standard-H	0.0872277654357161
SSM72	exo-1	cpna-2	Standard-H	0.0913272150685235
TG1868	slx-1	cpna-2	Standard-H	0.33147125399655
TG2227	xpf-1	cpna-2	Standard-H	-0.297253697139804
TG2387	mus-81	cpna-2	Standard-H	-0.154547673769654
TJ1052	age-1	cpna-2	Standard-H	-0.248448240756784
TK22	mev-1	cpna-2	Standard-H	1.54201057042736
VC1099	hsp-4	cpna-2	Standard-H	0.313586474164232
VC1953	pms-2	cpna-2	Standard-H	0.638084563825201
VC876	cpna-2	cpna-2	Standard-H	-0.152867656233904
VT2392	mir-34	cpna-2	Standard-H	-0.0843988315872039
WU982	natc-1	cpna-2	Standard-H	0.00700284812400472
XF110	polk-1	cpna-2	Standard-H	0.166725649283586
XF132	polh-1	cpna-2	Standard-H	0.0321420404552684
XY1054	cep-1	cpna-2	Standard-H	0.118661952089702
YL195	pzf-1	cpna-2	Standard-H	0.0806825221360509
BT12	him-4	csb-1	Standard-H	-0.14925914072841
CA151	him-8	csb-1	Standard-H	0.542439028855594
CF1038	daf-16	csb-1	Standard-H	-0.457549839115488
CY121	ucp-4	csb-1	Standard-H	0.57769022304679
DW102	brc-1	csb-1	Standard-H	-0.551989938972877
DW103	brd-1	csb-1	Standard-H	-0.173804186265065
GH636	umps-1	csb-1	Standard-H	-1.22078067553916
KS99	egl-27	csb-1	Standard-H	0.311169516783385
N2	wild	csb-1	Standard-H	1.04578096649847e-15
NB240	hsr-9	csb-1	Standard-H	0.196077534904851
NH3119	shc-1	csb-1	Standard-H	0.123496151777743
RE666	ire-1	csb-1	Standard-H	0.329925681014324
SSM72	exo-1	csb-1	Standard-H	0.146702030218356
TG1868	slx-1	csb-1	Standard-H	0.983437651703507
TG2227	xpf-1	csb-1	Standard-H	0.506002837169707
TG2387	mus-81	csb-1	Standard-H	0.358000927957914
TJ1052	age-1	csb-1	Standard-H	-0.0544086800166442
TK22	mev-1	csb-1	Standard-H	1.29115534683754
VC1099	hsp-4	csb-1	Standard-H	0.0206798427372886
VC1953	pms-2	csb-1	Standard-H	0.448690586114833
VC876	cpna-2	csb-1	Standard-H	0.390508160148243
VT2392	mir-34	csb-1	Standard-H	-1.6457307102667
WU982	natc-1	csb-1	Standard-H	-0.0436346228276182
XF110	polk-1	csb-1	Standard-H	0.143178112605185
XF132	polh-1	csb-1	Standard-H	0.569116541644728
XY1054	cep-1	csb-1	Standard-H	0.0295733182572188
YL195	pzf-1	csb-1	Standard-H	0.0187478588572864
BT12	him-4	cyp-14A5	Standard-H	-1.48235100873659
CA151	him-8	cyp-14A5	Standard-H	0.042167200353445
CF1038	daf-16	cyp-14A5	Standard-H	-0.320621014518223
CY121	ucp-4	cyp-14A5	Standard-H	0.142333107777908
DW102	brc-1	cyp-14A5	Standard-H	-0.336312631249564
DW103	brd-1	cyp-14A5	Standard-H	0.0316755603099411
GH636	umps-1	cyp-14A5	Standard-H	0.192018603108935
KS99	egl-27	cyp-14A5	Standard-H	0.0984697143338638
N2	wild	cyp-14A5	Standard-H	-1.78457750120585e-15
NB240	hsr-9	cyp-14A5	Standard-H	-0.00275407087763306
NH3119	shc-1	cyp-14A5	Standard-H	-0.0435104365161727
RE666	ire-1	cyp-14A5	Standard-H	0.179836226720428
SSM72	exo-1	cyp-14A5	Standard-H	-0.00720520889041179
TG1868	slx-1	cyp-14A5	Standard-H	0.604119859767978
TG2227	xpf-1	cyp-14A5	Standard-H	-0.101576919153542
TG2387	mus-81	cyp-14A5	Standard-H	0.149697062932244
TJ1052	age-1	cyp-14A5	Standard-H	0.0823076475639846
TK22	mev-1	cyp-14A5	Standard-H	1.31393404858359
VC1099	hsp-4	cyp-14A5	Standard-H	0.222671968102797
VC1953	pms-2	cyp-14A5	Standard-H	-0.400217765370346
VC876	cpna-2	cyp-14A5	Standard-H	0.430070325842342
VT2392	mir-34	cyp-14A5	Standard-H	-0.0487396158512334
WU982	natc-1	cyp-14A5	Standard-H	-0.0693480387973333
XF110	polk-1	cyp-14A5	Standard-H	0.246101798735349
XF132	polh-1	cyp-14A5	Standard-H	0.18912802667069
XY1054	cep-1	cyp-14A5	Standard-H	0.116049940407247
YL195	pzf-1	cyp-14A5	Standard-H	0.182902521216743
BT12	him-4	daf-16	Standard-H	1.79011643303677
CA151	him-8	daf-16	Standard-H	-0.514328150409718
CF1038	daf-16	daf-16	Standard-H	-0.728791802749644
CY121	ucp-4	daf-16	Standard-H	-0.00667260830514792
DW102	brc-1	daf-16	Standard-H	-0.620276421391836
DW103	brd-1	daf-16	Standard-H	-0.103978880893234
GH636	umps-1	daf-16	Standard-H	-1.43000277879344
KS99	egl-27	daf-16	Standard-H	-0.137658134253786
N2	wild	daf-16	Standard-H	-1.68642916682207e-14
NB240	hsr-9	daf-16	Standard-H	-0.284829860082662
NH3119	shc-1	daf-16	Standard-H	-0.321706370554419
RE666	ire-1	daf-16	Standard-H	0.251709843701024
SSM72	exo-1	daf-16	Standard-H	0.148896913402115
TG1868	slx-1	daf-16	Standard-H	0.792789561649191
TG2227	xpf-1	daf-16	Standard-H	-0.0634545746838378
TG2387	mus-81	daf-16	Standard-H	0.123451462393142
TJ1052	age-1	daf-16	Standard-H	-0.239675367483294
TK22	mev-1	daf-16	Standard-H	-0.286742593894751
VC1099	hsp-4	daf-16	Standard-H	-0.00713511682319238
VC1953	pms-2	daf-16	Standard-H	0.249858825615224
VC876	cpna-2	daf-16	Standard-H	-0.196440733251495
VT2392	mir-34	daf-16	Standard-H	-0.0500990652113396
WU982	natc-1	daf-16	Standard-H	-0.439795198471604
XF110	polk-1	daf-16	Standard-H	0.240898196829028
XF132	polh-1	daf-16	Standard-H	0.279417299467909
XY1054	cep-1	daf-16	Standard-H	-0.0125358927595098
YL195	pzf-1	daf-16	Standard-H	-0.0141053872534263
BT12	him-4	egl-27	Standard-H	1.09970415655555
CA151	him-8	egl-27	Standard-H	0.490775281771311
CF1038	daf-16	egl-27	Standard-H	-1.74819304219064
CY121	ucp-4	egl-27	Standard-H	0.350667063109465
DW102	brc-1	egl-27	Standard-H	0.107155763079934
DW103	brd-1	egl-27	Standard-H	0.0522435548542855
GH636	umps-1	egl-27	Standard-H	-0.195803864322795
KS99	egl-27	egl-27	Standard-H	-1.32828653844211
N2	wild	egl-27	Standard-H	-1.34457523750585e-15
NB240	hsr-9	egl-27	Standard-H	0.604200755029441
NH3119	shc-1	egl-27	Standard-H	0.302537844510739
RE666	ire-1	egl-27	Standard-H	0.958391579291761
SSM72	exo-1	egl-27	Standard-H	-0.021371209150849
TG1868	slx-1	egl-27	Standard-H	0.0610718258906155
TG2227	xpf-1	egl-27	Standard-H	0.0624174288594691
TG2387	mus-81	egl-27	Standard-H	-0.670372766295549
TJ1052	age-1	egl-27	Standard-H	-0.225192422459179
TK22	mev-1	egl-27	Standard-H	0.664804401865862
VC1099	hsp-4	egl-27	Standard-H	0.312085675300919
VC1953	pms-2	egl-27	Standard-H	0.582820831441893
VC876	cpna-2	egl-27	Standard-H	-0.122941284389289
VT2392	mir-34	egl-27	Standard-H	0.439618443565551
WU982	natc-1	egl-27	Standard-H	-1.18444017264814
XF110	polk-1	egl-27	Standard-H	0.123882919819715
XF132	polh-1	egl-27	Standard-H	0.0142441985308759
XY1054	cep-1	egl-27	Standard-H	0.155160295787962
YL195	pzf-1	egl-27	Standard-H	0.421499490666065
BT12	him-4	egl-8	Standard-H	0.267092629916137
CA151	him-8	egl-8	Standard-H	-0.18479874272097
CF1038	daf-16	egl-8	Standard-H	-0.447899553070441
CY121	ucp-4	egl-8	Standard-H	0.559785318080582
DW102	brc-1	egl-8	Standard-H	-0.770932780632903
DW103	brd-1	egl-8	Standard-H	0.340917665703041
GH636	umps-1	egl-8	Standard-H	-0.267765155303352
KS99	egl-27	egl-8	Standard-H	-0.144886961000317
N2	wild	egl-8	Standard-H	6.63462272859454e-16
NB240	hsr-9	egl-8	Standard-H	0.147771790790328
NH3119	shc-1	egl-8	Standard-H	-0.0427454221361404
RE666	ire-1	egl-8	Standard-H	0.311942465504691
SSM72	exo-1	egl-8	Standard-H	0.157094997128011
TG1868	slx-1	egl-8	Standard-H	0.604000030889251
TG2227	xpf-1	egl-8	Standard-H	-0.225170536635447
TG2387	mus-81	egl-8	Standard-H	-0.227978272508516
TJ1052	age-1	egl-8	Standard-H	-0.450925708384464
TK22	mev-1	egl-8	Standard-H	0.0731718890268784
VC1099	hsp-4	egl-8	Standard-H	0.099529905952562
VC1953	pms-2	egl-8	Standard-H	0.0792194256746288
VC876	cpna-2	egl-8	Standard-H	0.407889681617566
VT2392	mir-34	egl-8	Standard-H	-0.391408224663387
WU982	natc-1	egl-8	Standard-H	0.395709813643293
XF110	polk-1	egl-8	Standard-H	0.317535914459641
XF132	polh-1	egl-8	Standard-H	0.264888554825341
XY1054	cep-1	egl-8	Standard-H	0.0251208237990835
YL195	pzf-1	egl-8	Standard-H	-0.194101611632031
BT12	him-4	ercc-1	Standard-H	0.6950574944683
CA151	him-8	ercc-1	Standard-H	-0.230942462247617
CF1038	daf-16	ercc-1	Standard-H	-0.620993734975903
CY121	ucp-4	ercc-1	Standard-H	0.028861609038434
DW102	brc-1	ercc-1	Standard-H	-0.629606631622472
DW103	brd-1	ercc-1	Standard-H	0.137731123507488
GH636	umps-1	ercc-1	Standard-H	0.0786265398796125
KS99	egl-27	ercc-1	Standard-H	-0.175275161309153
N2	wild	ercc-1	Standard-H	1.930948257915e-15
NB240	hsr-9	ercc-1	Standard-H	0.0405019043837434
NH3119	shc-1	ercc-1	Standard-H	-0.196784481595871
RE666	ire-1	ercc-1	Standard-H	0.532876945423968
SSM72	exo-1	ercc-1	Standard-H	-0.0425751361614898
TG1868	slx-1	ercc-1	Standard-H	0.526335382430698
TG2227	xpf-1	ercc-1	Standard-H	-0.245871546614883
TG2387	mus-81	ercc-1	Standard-H	-0.28778707017747
TJ1052	age-1	ercc-1	Standard-H	-0.249438681047487
TK22	mev-1	ercc-1	Standard-H	1.12757506300663
VC1099	hsp-4	ercc-1	Standard-H	0.219329080885948
VC1953	pms-2	ercc-1	Standard-H	0.50610376579696
VC876	cpna-2	ercc-1	Standard-H	-0.119656964501557
VT2392	mir-34	ercc-1	Standard-H	-0.305829120088033
WU982	natc-1	ercc-1	Standard-H	0.122955254730933
XF110	polk-1	ercc-1	Standard-H	0.322722947422981
XF132	polh-1	ercc-1	Standard-H	0.34307360971149
XY1054	cep-1	ercc-1	Standard-H	0.128814843674322
YL195	pzf-1	ercc-1	Standard-H	-0.121533776805539
BT12	him-4	exo-1	Standard-H	0.914300087111239
CA151	him-8	exo-1	Standard-H	0.672490822669319
CF1038	daf-16	exo-1	Standard-H	-0.238634682231785
CY121	ucp-4	exo-1	Standard-H	0.33680207710121
DW102	brc-1	exo-1	Standard-H	-0.579896345619016
DW103	brd-1	exo-1	Standard-H	-0.0726282790793954
GH636	umps-1	exo-1	Standard-H	-0.283798296380921
KS99	egl-27	exo-1	Standard-H	0.0427888165988275
N2	wild	exo-1	Standard-H	-1.0261567181761e-14
NB240	hsr-9	exo-1	Standard-H	0.191637203686672
NH3119	shc-1	exo-1	Standard-H	-0.248113997232165
RE666	ire-1	exo-1	Standard-H	0.663700531206497
SSM72	exo-1	exo-1	Standard-H	0.18373266178462
TG1868	slx-1	exo-1	Standard-H	0.836866420206388
TG2227	xpf-1	exo-1	Standard-H	0.174404819411157
TG2387	mus-81	exo-1	Standard-H	-0.0883810579368059
TJ1052	age-1	exo-1	Standard-H	-0.0627617355201595
TK22	mev-1	exo-1	Standard-H	1.61579985869728
VC1099	hsp-4	exo-1	Standard-H	0.426593818835431
VC1953	pms-2	exo-1	Standard-H	0.121229811134317
VC876	cpna-2	exo-1	Standard-H	0.544667322016669
VT2392	mir-34	exo-1	Standard-H	-0.155718382038785
WU982	natc-1	exo-1	Standard-H	-0.305223440660212
XF110	polk-1	exo-1	Standard-H	0.158001965452697
XF132	polh-1	exo-1	Standard-H	0.154596080683466
XY1054	cep-1	exo-1	Standard-H	-0.0312621284867181
YL195	pzf-1	exo-1	Standard-H	0.0854980462718494
BT12	him-4	fan-1	Standard-H	1.71214978079028
CA151	him-8	fan-1	Standard-H	0.525726006412383
CF1038	daf-16	fan-1	Standard-H	-0.266743104510812
CY121	ucp-4	fan-1	Standard-H	0.396375646722786
DW102	brc-1	fan-1	Standard-H	-0.470775542671126
DW103	brd-1	fan-1	Standard-H	-0.0236156036930099
GH636	umps-1	fan-1	Standard-H	0.106951519822576
KS99	egl-27	fan-1	Standard-H	-0.149141664821964
N2	wild	fan-1	Standard-H	-1.92161106935689e-14
NB240	hsr-9	fan-1	Standard-H	-0.213391709751117
NH3119	shc-1	fan-1	Standard-H	0.0779669984800631
RE666	ire-1	fan-1	Standard-H	0.692307291742479
SSM72	exo-1	fan-1	Standard-H	-0.248256334637112
TG1868	slx-1	fan-1	Standard-H	1.02654263278971
TG2227	xpf-1	fan-1	Standard-H	0.0279706057062355
TG2387	mus-81	fan-1	Standard-H	0.729363470743232
TJ1052	age-1	fan-1	Standard-H	0.0138513322141537
TK22	mev-1	fan-1	Standard-H	1.46682975989685
VC1099	hsp-4	fan-1	Standard-H	0.251782707814891
VC1953	pms-2	fan-1	Standard-H	0.242232731375168
VC876	cpna-2	fan-1	Standard-H	0.415346087959534
VT2392	mir-34	fan-1	Standard-H	-0.161812061110997
WU982	natc-1	fan-1	Standard-H	-0.0220766217562231
XF110	polk-1	fan-1	Standard-H	-0.0237764576146466
XF132	polh-1	fan-1	Standard-H	0.0295391697103771
XY1054	cep-1	fan-1	Standard-H	-0.07172805146617
YL195	pzf-1	fan-1	Standard-H	0.086233654558235
BT12	him-4	fbf-2	Standard-H	-1.58229114479038
CA151	him-8	fbf-2	Standard-H	-0.0158474636978363
CF1038	daf-16	fbf-2	Standard-H	0.0149291152978166
CY121	ucp-4	fbf-2	Standard-H	1.04235539978729
DW102	brc-1	fbf-2	Standard-H	-0.490443557651741
DW103	brd-1	fbf-2	Standard-H	-0.146439653817771
GH636	umps-1	fbf-2	Standard-H	0.819267191618901
KS99	egl-27	fbf-2	Standard-H	2.00511910304659
N2	wild	fbf-2	Standard-H	-2.17683480632968e-15
NB240	hsr-9	fbf-2	Standard-H	0.267506267902913
NH3119	shc-1	fbf-2	Standard-H	0.233193942041061
RE666	ire-1	fbf-2	Standard-H	0.364932007156942
SSM72	exo-1	fbf-2	Standard-H	-0.193524295150855
TG1868	slx-1	fbf-2	Standard-H	0.112687785029885
TG2227	xpf-1	fbf-2	Standard-H	0.300408858498729
TG2387	mus-81	fbf-2	Standard-H	1.15863204441217
TJ1052	age-1	fbf-2	Standard-H	0.812216890574434
TK22	mev-1	fbf-2	Standard-H	1.46604190733287
VC1099	hsp-4	fbf-2	Standard-H	-0.329894485011106
VC1953	pms-2	fbf-2	Standard-H	-0.853848791828597
VC876	cpna-2	fbf-2	Standard-H	-0.157211433058747
VT2392	mir-34	fbf-2	Standard-H	-0.35374717999821
WU982	natc-1	fbf-2	Standard-H	-0.00480061296806151
XF110	polk-1	fbf-2	Standard-H	0.434302323630405
XF132	polh-1	fbf-2	Standard-H	-1.0060686262915
XY1054	cep-1	fbf-2	Standard-H	-0.261004600902807
YL195	pzf-1	fbf-2	Standard-H	1.13424759489471
BT12	him-4	fcd-2	Standard-H	-1.12086387012022
CA151	him-8	fcd-2	Standard-H	0.184226167536342
CF1038	daf-16	fcd-2	Standard-H	-0.236647435317943
CY121	ucp-4	fcd-2	Standard-H	0.0543852310201563
DW102	brc-1	fcd-2	Standard-H	-0.569258440050091
DW103	brd-1	fcd-2	Standard-H	0.0720774961067262
GH636	umps-1	fcd-2	Standard-H	0.0411484104197423
KS99	egl-27	fcd-2	Standard-H	-0.0180135750025959
N2	wild	fcd-2	Standard-H	1.17745490472056e-14
NB240	hsr-9	fcd-2	Standard-H	0.0218749394950687
NH3119	shc-1	fcd-2	Standard-H	-0.088721666590987
RE666	ire-1	fcd-2	Standard-H	0.327765058669448
SSM72	exo-1	fcd-2	Standard-H	-0.0349378675023833
TG1868	slx-1	fcd-2	Standard-H	0.391135374785879
TG2227	xpf-1	fcd-2	Standard-H	0.133162182051133
TG2387	mus-81	fcd-2	Standard-H	-0.0645480592945898
TJ1052	age-1	fcd-2	Standard-H	0.0504761084297295
TK22	mev-1	fcd-2	Standard-H	1.35258405667489
VC1099	hsp-4	fcd-2	Standard-H	-0.0991420933013409
VC1953	pms-2	fcd-2	Standard-H	0.316605191855747
VC876	cpna-2	fcd-2	Standard-H	0.0285716970174514
VT2392	mir-34	fcd-2	Standard-H	-0.000892833055273235
WU982	natc-1	fcd-2	Standard-H	-0.207470952623632
XF110	polk-1	fcd-2	Standard-H	0.250290805898495
XF132	polh-1	fcd-2	Standard-H	-0.110085106541667
XY1054	cep-1	fcd-2	Standard-H	0.00379895525991518
YL195	pzf-1	fcd-2	Standard-H	0.161596391540824
BT12	him-4	him-4	Standard-H	1.58548471610038
CA151	him-8	him-4	Standard-H	-0.261085898466725
CF1038	daf-16	him-4	Standard-H	0.0328650089190915
CY121	ucp-4	him-4	Standard-H	-1.17719608687501
DW102	brc-1	him-4	Standard-H	-1.45160612012234
DW103	brd-1	him-4	Standard-H	0.542153267255667
GH636	umps-1	him-4	Standard-H	-0.532171237246569
KS99	egl-27	him-4	Standard-H	0.129309038321508
N2	wild	him-4	Standard-H	1.18973579240637e-15
NB240	hsr-9	him-4	Standard-H	-0.216737024423087
NH3119	shc-1	him-4	Standard-H	0.508224480005819
RE666	ire-1	him-4	Standard-H	-0.116687975392296
SSM72	exo-1	him-4	Standard-H	0.295800673662901
TG1868	slx-1	him-4	Standard-H	-0.677774548127325
TG2227	xpf-1	him-4	Standard-H	-0.610051385169595
TG2387	mus-81	him-4	Standard-H	-0.22559760405525
TJ1052	age-1	him-4	Standard-H	0.60286845427085
TK22	mev-1	him-4	Standard-H	0.48337810387472
VC1099	hsp-4	him-4	Standard-H	0.421497100044392
VC1953	pms-2	him-4	Standard-H	0.0436048784948311
VC876	cpna-2	him-4	Standard-H	0.100007351678828
VT2392	mir-34	him-4	Standard-H	0.132068533646512
WU982	natc-1	him-4	Standard-H	0.298518366053569
XF110	polk-1	him-4	Standard-H	0.86735374917274
XF132	polh-1	him-4	Standard-H	0.431464995749727
XY1054	cep-1	him-4	Standard-H	0.186159883773716
YL195	pzf-1	him-4	Standard-H	-0.0374750999959274
BT12	him-4	him-5	Standard-H	0.951273657140221
CA151	him-8	him-5	Standard-H	-0.0608500481923154
CF1038	daf-16	him-5	Standard-H	-0.236935303006946
CY121	ucp-4	him-5	Standard-H	0.737531519253028
DW102	brc-1	him-5	Standard-H	-0.339429887377674
DW103	brd-1	him-5	Standard-H	-0.322251300770522
GH636	umps-1	him-5	Standard-H	0.0735113432418465
KS99	egl-27	him-5	Standard-H	0.202892486907335
N2	wild	him-5	Standard-H	9.94890054791747e-15
NB240	hsr-9	him-5	Standard-H	-0.0860331298377405
NH3119	shc-1	him-5	Standard-H	-0.263702687303817
RE666	ire-1	him-5	Standard-H	0.871964691979667
SSM72	exo-1	him-5	Standard-H	-0.135549127830244
TG1868	slx-1	him-5	Standard-H	0.924236055010563
TG2227	xpf-1	him-5	Standard-H	0.135325801581978
TG2387	mus-81	him-5	Standard-H	0.0513360484456992
TJ1052	age-1	him-5	Standard-H	0.008284627809263
TK22	mev-1	him-5	Standard-H	1.52485305336813
VC1099	hsp-4	him-5	Standard-H	-0.0036272872717814
VC1953	pms-2	him-5	Standard-H	0.336856233879223
VC876	cpna-2	him-5	Standard-H	0.438952825580451
VT2392	mir-34	him-5	Standard-H	-0.326780762204438
WU982	natc-1	him-5	Standard-H	-0.0568789411399282
XF110	polk-1	him-5	Standard-H	0.148824988935007
XF132	polh-1	him-5	Standard-H	0.15487479679989
XY1054	cep-1	him-5	Standard-H	-0.0368017567346952
YL195	pzf-1	him-5	Standard-H	-0.00303761348566164
BT12	him-4	him-8	Standard-H	0.0621197887451046
CA151	him-8	him-8	Standard-H	0.669685902260527
CF1038	daf-16	him-8	Standard-H	-0.175192896022038
CY121	ucp-4	him-8	Standard-H	0.386864463602691
DW102	brc-1	him-8	Standard-H	-0.451641281869746
DW103	brd-1	him-8	Standard-H	-0.165340340498371
GH636	umps-1	him-8	Standard-H	0.878463414275863
KS99	egl-27	him-8	Standard-H	-0.0747159900397389
N2	wild	him-8	Standard-H	5.79397640976254e-16
NB240	hsr-9	him-8	Standard-H	-0.378833657988896
NH3119	shc-1	him-8	Standard-H	-0.213236708419541
RE666	ire-1	him-8	Standard-H	0.281879103188463
SSM72	exo-1	him-8	Standard-H	-0.228009758482942
TG1868	slx-1	him-8	Standard-H	0.901847982669119
TG2227	xpf-1	him-8	Standard-H	-0.137654396166521
TG2387	mus-81	him-8	Standard-H	-0.127744610202789
TJ1052	age-1	him-8	Standard-H	0.107232365033348
TK22	mev-1	him-8	Standard-H	0.428145779806951
VC1099	hsp-4	him-8	Standard-H	0.037329618270991
VC1953	pms-2	him-8	Standard-H	-0.614329628247914
VC876	cpna-2	him-8	Standard-H	0.154950037847272
VT2392	mir-34	him-8	Standard-H	-0.00843705728482842
WU982	natc-1	him-8	Standard-H	0.158069514918796
XF110	polk-1	him-8	Standard-H	0.208325978058758
XF132	polh-1	him-8	Standard-H	0.150130722829139
XY1054	cep-1	him-8	Standard-H	-0.121492308020666
YL195	pzf-1	him-8	Standard-H	0.134158013029103
BT12	him-4	hsp-3	Standard-H	-1.50401301249352
CA151	him-8	hsp-3	Standard-H	-0.206607724080226
CF1038	daf-16	hsp-3	Standard-H	0.270944742811481
CY121	ucp-4	hsp-3	Standard-H	0.244603528479243
DW102	brc-1	hsp-3	Standard-H	-0.474405136845799
DW103	brd-1	hsp-3	Standard-H	-0.895736147507478
GH636	umps-1	hsp-3	Standard-H	0.182371706981038
KS99	egl-27	hsp-3	Standard-H	-1.69974529861369
N2	wild	hsp-3	Standard-H	2.26354093441183e-16
NB240	hsr-9	hsp-3	Standard-H	0.235540086834585
NH3119	shc-1	hsp-3	Standard-H	0.0512150314591748
RE666	ire-1	hsp-3	Standard-H	-2.59899972033026
SSM72	exo-1	hsp-3	Standard-H	0.723639491304575
TG1868	slx-1	hsp-3	Standard-H	-2.75044847792474
TG2227	xpf-1	hsp-3	Standard-H	-1.02959705203317
TG2387	mus-81	hsp-3	Standard-H	-0.485805807105347
TJ1052	age-1	hsp-3	Standard-H	-0.33652110437442
TK22	mev-1	hsp-3	Standard-H	0.82413592551279
VC1099	hsp-4	hsp-3	Standard-H	-3.41728112522626
VC1953	pms-2	hsp-3	Standard-H	-0.106668974249689
VC876	cpna-2	hsp-3	Standard-H	-0.289706386420534
VT2392	mir-34	hsp-3	Standard-H	-0.394700021507639
WU982	natc-1	hsp-3	Standard-H	-1.71233042895637
XF110	polk-1	hsp-3	Standard-H	0.65125573051861
XF132	polh-1	hsp-3	Standard-H	0.299963884565601
XY1054	cep-1	hsp-3	Standard-H	-0.509742560516086
YL195	pzf-1	hsp-3	Standard-H	0.724092711144035
BT12	him-4	hsp-4	Standard-H	1.84877145104321
CA151	him-8	hsp-4	Standard-H	1.63544849908406
CF1038	daf-16	hsp-4	Standard-H	0.732378783377184
CY121	ucp-4	hsp-4	Standard-H	0.389489593665279
DW102	brc-1	hsp-4	Standard-H	1.92002156653524
DW103	brd-1	hsp-4	Standard-H	0.934218399550993
GH636	umps-1	hsp-4	Standard-H	2.15806161154107
KS99	egl-27	hsp-4	Standard-H	4.40754854889838
N2	wild	hsp-4	Standard-H	-2.9985917473799e-15
NB240	hsr-9	hsp-4	Standard-H	-0.2943480213253
NH3119	shc-1	hsp-4	Standard-H	0.269541520386323
RE666	ire-1	hsp-4	Standard-H	-0.260613640545878
SSM72	exo-1	hsp-4	Standard-H	1.84119045141964
TG1868	slx-1	hsp-4	Standard-H	0.895444594069398
TG2227	xpf-1	hsp-4	Standard-H	-0.943200064235008
TG2387	mus-81	hsp-4	Standard-H	3.09521804272199
TJ1052	age-1	hsp-4	Standard-H	-0.0797318082982469
TK22	mev-1	hsp-4	Standard-H	1.39458783338064
VC1099	hsp-4	hsp-4	Standard-H	-0.0551990025630878
VC1953	pms-2	hsp-4	Standard-H	0.902082533905956
VC876	cpna-2	hsp-4	Standard-H	0.271213873062777
VT2392	mir-34	hsp-4	Standard-H	-0.44360020059174
WU982	natc-1	hsp-4	Standard-H	-0.729449845973265
XF110	polk-1	hsp-4	Standard-H	1.20313980233941
XF132	polh-1	hsp-4	Standard-H	0.971180771864819
XY1054	cep-1	hsp-4	Standard-H	-0.637256763846188
YL195	pzf-1	hsp-4	Standard-H	0.126421304167367
BT12	him-4	hsr-9	Standard-H	1.39888320186091
CA151	him-8	hsr-9	Standard-H	0.0957713391015128
CF1038	daf-16	hsr-9	Standard-H	-0.420303480658188
CY121	ucp-4	hsr-9	Standard-H	0.37229599879159
DW102	brc-1	hsr-9	Standard-H	-0.709974585352574
DW103	brd-1	hsr-9	Standard-H	0.093657590763856
GH636	umps-1	hsr-9	Standard-H	0.609440979251999
KS99	egl-27	hsr-9	Standard-H	0.161324053678054
N2	wild	hsr-9	Standard-H	1.9916571202105e-14
NB240	hsr-9	hsr-9	Standard-H	-0.0340140999427673
NH3119	shc-1	hsr-9	Standard-H	-0.130719826116953
RE666	ire-1	hsr-9	Standard-H	-0.33751573533027
SSM72	exo-1	hsr-9	Standard-H	-0.318227955820627
TG1868	slx-1	hsr-9	Standard-H	1.19300476656298
TG2227	xpf-1	hsr-9	Standard-H	-0.110217580160289
TG2387	mus-81	hsr-9	Standard-H	0.245835613705966
TJ1052	age-1	hsr-9	Standard-H	-0.243598955200109
TK22	mev-1	hsr-9	Standard-H	1.41149506502349
VC1099	hsp-4	hsr-9	Standard-H	0.540379618358223
VC1953	pms-2	hsr-9	Standard-H	0.366328288710069
VC876	cpna-2	hsr-9	Standard-H	0.229596932075989
VT2392	mir-34	hsr-9	Standard-H	-0.316250165674653
WU982	natc-1	hsr-9	Standard-H	0.291073633286346
XF110	polk-1	hsr-9	Standard-H	0.348267429527384
XF132	polh-1	hsr-9	Standard-H	0.294035249437592
XY1054	cep-1	hsr-9	Standard-H	0.190839290994668
YL195	pzf-1	hsr-9	Standard-H	-0.257964022107665
BT12	him-4	ife-2	Standard-H	0.988247725265079
CA151	him-8	ife-2	Standard-H	-0.445905790549875
CF1038	daf-16	ife-2	Standard-H	-0.875431792724606
CY121	ucp-4	ife-2	Standard-H	0.508358138887658
DW102	brc-1	ife-2	Standard-H	-0.759832503229765
DW103	brd-1	ife-2	Standard-H	-0.271229747927958
GH636	umps-1	ife-2	Standard-H	0.405228893774631
KS99	egl-27	ife-2	Standard-H	0.342738986054029
N2	wild	ife-2	Standard-H	5.68132526855194e-15
NB240	hsr-9	ife-2	Standard-H	0.116461019599061
NH3119	shc-1	ife-2	Standard-H	0.0595839823255836
RE666	ire-1	ife-2	Standard-H	0.245159256542502
SSM72	exo-1	ife-2	Standard-H	-0.209925020838119
TG1868	slx-1	ife-2	Standard-H	0.84997768044198
TG2227	xpf-1	ife-2	Standard-H	-0.183150025895514
TG2387	mus-81	ife-2	Standard-H	0.163281474740155
TJ1052	age-1	ife-2	Standard-H	-0.557458654494303
TK22	mev-1	ife-2	Standard-H	-0.128118395385361
VC1099	hsp-4	ife-2	Standard-H	0.402412272307668
VC1953	pms-2	ife-2	Standard-H	0.0548944260218492
VC876	cpna-2	ife-2	Standard-H	0.412161358846554
VT2392	mir-34	ife-2	Standard-H	-0.446043323458613
WU982	natc-1	ife-2	Standard-H	-0.371162253736326
XF110	polk-1	ife-2	Standard-H	0.294922216537098
XF132	polh-1	ife-2	Standard-H	0.243664152641026
XY1054	cep-1	ife-2	Standard-H	0.120620990392691
YL195	pzf-1	ife-2	Standard-H	-0.160508402202218
BT12	him-4	ire-1	Standard-H	1.1606767636288
CA151	him-8	ire-1	Standard-H	0.178586187233739
CF1038	daf-16	ire-1	Standard-H	-0.780292691718091
CY121	ucp-4	ire-1	Standard-H	0.41471350706847
DW102	brc-1	ire-1	Standard-H	-0.768019241185886
DW103	brd-1	ire-1	Standard-H	-0.00348024157526009
GH636	umps-1	ire-1	Standard-H	0.248381784240788
KS99	egl-27	ire-1	Standard-H	-0.131587048921157
N2	wild	ire-1	Standard-H	-1.79885144962646e-14
NB240	hsr-9	ire-1	Standard-H	0.0823026679301018
NH3119	shc-1	ire-1	Standard-H	0.0762988620742828
RE666	ire-1	ire-1	Standard-H	0.730357727102759
SSM72	exo-1	ire-1	Standard-H	-0.289692197924111
TG1868	slx-1	ire-1	Standard-H	-3.14830460665461
TG2227	xpf-1	ire-1	Standard-H	-0.157858863226598
TG2387	mus-81	ire-1	Standard-H	-0.00572615828764694
TJ1052	age-1	ire-1	Standard-H	-0.373745428706251
TK22	mev-1	ire-1	Standard-H	1.04054996744683
VC1099	hsp-4	ire-1	Standard-H	-0.0214493590249555
VC1953	pms-2	ire-1	Standard-H	0.523791947007238
VC876	cpna-2	ire-1	Standard-H	0.246303799424682
VT2392	mir-34	ire-1	Standard-H	-0.189825269038976
WU982	natc-1	ire-1	Standard-H	0.170559829385302
XF110	polk-1	ire-1	Standard-H	0.503376475344218
XF132	polh-1	ire-1	Standard-H	0.0884379499662755
XY1054	cep-1	ire-1	Standard-H	0.052747249954336
YL195	pzf-1	ire-1	Standard-H	0.0479782863601861
BT12	him-4	klp-15	Standard-H	0.2105556667251
CA151	him-8	klp-15	Standard-H	0.2409640723619
CF1038	daf-16	klp-15	Standard-H	0.0133612560213689
CY121	ucp-4	klp-15	Standard-H	0.493824023167861
DW102	brc-1	klp-15	Standard-H	-0.547715179895748
DW103	brd-1	klp-15	Standard-H	-1.13246165870995
GH636	umps-1	klp-15	Standard-H	1.01172172999651
KS99	egl-27	klp-15	Standard-H	0.879710475277352
N2	wild	klp-15	Standard-H	-1.46706536406686e-15
NB240	hsr-9	klp-15	Standard-H	0.0605848241215568
NH3119	shc-1	klp-15	Standard-H	0.396558134021801
RE666	ire-1	klp-15	Standard-H	-0.675740973708497
SSM72	exo-1	klp-15	Standard-H	0.294075052199632
TG1868	slx-1	klp-15	Standard-H	-0.178914791705773
TG2227	xpf-1	klp-15	Standard-H	-0.241263168768155
TG2387	mus-81	klp-15	Standard-H	0.660312976200503
TJ1052	age-1	klp-15	Standard-H	0.564609548649883
TK22	mev-1	klp-15	Standard-H	1.04276459747466
VC1099	hsp-4	klp-15	Standard-H	0.0690614218825053
VC1953	pms-2	klp-15	Standard-H	0.128256446049002
VC876	cpna-2	klp-15	Standard-H	0.542506761695182
VT2392	mir-34	klp-15	Standard-H	-0.00913399271312837
WU982	natc-1	klp-15	Standard-H	-1.14139062677608
XF110	polk-1	klp-15	Standard-H	0.347385555010698
XF132	polh-1	klp-15	Standard-H	0.31133540478133
XY1054	cep-1	klp-15	Standard-H	0.252601012154698
YL195	pzf-1	klp-15	Standard-H	-0.18694529338969
BT12	him-4	mek-1	Standard-H	0.356931140641926
CA151	him-8	mek-1	Standard-H	0.196627511675582
CF1038	daf-16	mek-1	Standard-H	-0.511713374992969
CY121	ucp-4	mek-1	Standard-H	0.311696698708853
DW102	brc-1	mek-1	Standard-H	-0.67813964842968
DW103	brd-1	mek-1	Standard-H	0.0531772609805348
GH636	umps-1	mek-1	Standard-H	-0.71732806865562
KS99	egl-27	mek-1	Standard-H	0.0456462323919817
N2	wild	mek-1	Standard-H	5.71381961143888e-15
NB240	hsr-9	mek-1	Standard-H	0.329390998594591
NH3119	shc-1	mek-1	Standard-H	-0.329673490956321
RE666	ire-1	mek-1	Standard-H	0.418010564616294
SSM72	exo-1	mek-1	Standard-H	-0.206962314947884
TG1868	slx-1	mek-1	Standard-H	0.954041753069688
TG2227	xpf-1	mek-1	Standard-H	-0.046610450096106
TG2387	mus-81	mek-1	Standard-H	0.234547619629774
TJ1052	age-1	mek-1	Standard-H	-0.147504546483983
TK22	mev-1	mek-1	Standard-H	1.39774703067008
VC1099	hsp-4	mek-1	Standard-H	0.254125155178078
VC1953	pms-2	mek-1	Standard-H	0.0741167220063179
VC876	cpna-2	mek-1	Standard-H	0.0624246556265654
VT2392	mir-34	mek-1	Standard-H	-0.147708347619938
WU982	natc-1	mek-1	Standard-H	0.281356283465252
XF110	polk-1	mek-1	Standard-H	0.461110222575234
XF132	polh-1	mek-1	Standard-H	-0.0568218460483636
XY1054	cep-1	mek-1	Standard-H	0.152238154051289
[truncated: 4,339 more rows]

## Sheet: differential_heat_shock
Suplementary Table S4 (part a)
Differencial epistasis analysis results in Heat shock
Mutant_worm	RNAi_bacteria	S_score_Heat_shock	S_score_Standard-H	Difference	FDR_p_value
him-4	fan-1	1.49690300154281	1.71214978079028	-0.21524677924747	0.378927911275416
him-4	csb-1	0.794166980391142	-0.14925914072841	0.943426121119552	0.11275415896488
him-4	klp-15	1.87452440893832	0.2105556667251	1.66396874221322	0.0369685767097967
him-4	xpg-1	2.22681958719363	1.1092276341227	1.11759195307093	0.0905730129390019
him-4	hsp-4	4.54730167627315	1.84877145104321	2.69853022522994	0.00369685767097971
him-4	age-1	1.13865381029502	1.06835358663157	0.07030022366345	0.454713493530499
him-4	cyp-14A5	3.61866537159958	-1.48235100873659	5.10101638033617	0.000924214417744929
him-4	him-5	0.722144476547162	0.951273657140221	-0.229129180593059	0.371534195933457
him-4	hsr-9	2.08050439500887	1.39888320186091	0.68162119314796	0.177449168207024
him-4	rde-2	1.53694940742219	0.96441422048466	0.57253518693753	0.213493530499076
him-4	egl-27	1.08861151118071	1.09970415655555	-0.0110926453748401	0.492606284658041
him-4	him-8	0.663596111183621	0.0621197887451046	0.601476322438516	0.203327171903882
him-4	polk-1	0.792788167183102	-1.98795542599199	2.78074359317509	0.00277264325323479
him-4	mus-81	2.93545746709977	1.38993155102784	1.54552591607193	0.0489833641404805
him-4	slx-1	2.25035381581126	1.96013741628783	0.29021639952343	0.333641404805915
him-4	xpf-1	1.22556492879405	1.66183217578345	-0.4362672469894	0.271719038817006
him-4	old-1	1.90006852094726	1.50439133907231	0.39567718187495	0.287430683918669
him-4	cpna-2	1.36548989123448	1.90523146646693	-0.53974157523245	0.2181146025878
him-4	mev-1	1.01819933515264	2.3364114291175	-1.31821209396486	0.0351201478743068
him-4	pms-2	2.26392897543642	0.0649150311539897	2.19901394428243	0.012014787430684
him-4	spas-1	1.06847496236779	0.323370141675391	0.745104820692399	0.158964879852126
him-4	trpa-1	0.911535221120207	0.556632355554363	0.354902865565844	0.303142329020333
him-4	brd-1	1.60927947721731	0.586794614669676	1.02248486254763	0.101663585951941
him-4	ife-2	1.5238550767209	0.988247725265079	0.535607351455821	0.231053604436229
him-4	cep-1	1.67221916604283	1.39939691879852	0.27282224724431	0.341035120147874
him-4	pzf-1	0.626335882605075	0.206400496520727	0.419935386084348	0.275415896487985
him-4	polh-1	1.37077628133313	1.54551880924183	-0.1747425279087	0.402957486136784
him-4	abl-1	1.96235240669966	0.760121566991255	1.20223083970841	0.0748613678373382
him-4	hsp-3	-0.790922285263273	-1.50401301249352	0.713090727230247	0.16913123844732
him-4	ercc-1	2.05755887322194	0.6950574944683	1.36250137875364	0.0637707948243993
him-4	msh-2	0.374863257624414	0.867673690876528	-0.492810433252114	0.240295748613678
him-4	daf-16	0.443633689514745	1.79011643303677	-1.34648274352203	0.033271719038817
him-4	sgo-1	0.681191822265865	1.1818587290945	-0.500666906828635	0.237523105360444
him-4	egl-8	1.46823132532159	0.267092629916137	1.20113869540545	0.0757855822550831
him-4	shc-1	-1.83800863672456	-2.03983461364373	0.20182597691917	0.382624768946396
him-4	xpa-1	1.80850645091312	0.266008010030946	1.54249844088217	0.0489833641404805
him-4	fbf-2	2.6730105028873	-1.58229114479038	4.25530164767768	0.000924214417744929
him-4	mek-1	1.56946014428886	0.356931140641926	1.21252900364693	0.0730129390018485
him-4	exo-1	1.86945772749021	0.914300087111239	0.955157640378971	0.11275415896488
him-4	ire-1	0.969101758636483	1.1606767636288	-0.191575004992317	0.391866913123845
him-4	natc-1	1.10150663952193	0.741523727513661	0.359982912008269	0.302218114602588
him-4	nsy-1	0.626489006965584	-1.39886053831544	2.02534954528102	0.0194085027726433
him-4	brc-1	2.06969797991685	1.74244064624187	0.32725733367498	0.318853974121996
him-4	fcd-2	2.67074235798879	-1.12086387012022	3.79160622810901	0.000924214417744929
him-4	ucp-4	1.61204420765945	1.41376619922732	0.19827800843213	0.38354898336414
hsp-4	egl-8	0.88410744644461	0.099529905952562	0.784577540492048	0.146025878003697
hsp-4	ire-1	0.538667116867766	-0.0214493590249555	0.560116475892722	0.2181146025878
hsp-4	age-1	1.45739840931577	0.400902861210847	1.05649554810492	0.0979667282809612
hsp-4	brd-1	0.859959069083022	0.16266886964812	0.697290199434902	0.174676524953789
hsp-4	rde-2	-0.0923051083374696	0.276526304308135	-0.368831412645605	0.300369685767098
hsp-4	mek-1	1.34579917420346	0.254125155178078	1.09167401902538	0.0933456561922366
hsp-4	exo-1	1.64195441322602	0.426593818835431	1.21536059439059	0.0730129390018485
hsp-4	ucp-4	1.63084996146043	0.495451814513147	1.13539814694728	0.0841035120147874
hsp-4	slx-1	0.937077416515662	-0.225425004154181	1.16250242066984	0.0804066543438078
hsp-4	pms-2	1.04588440619077	-0.00169871592749484	1.04758312211826	0.0988909426987061
hsp-4	hsp-3	-3.27196278833544	-3.41728112522626	0.14531833689082	0.409426987060998
hsp-4	egl-27	2.15555594152836	0.312085675300919	1.84347026622744	0.0231053604436229
hsp-4	xpg-1	1.63211346191626	0.229170912427723	1.40294254948854	0.0591497227356746
hsp-4	daf-16	1.44619489217846	-0.00713511682319238	1.45333000900165	0.0536044362292052
hsp-4	fbf-2	0.974249794298724	-0.329894485011106	1.30414427930983	0.0683918669131238
hsp-4	trpa-1	0.906495987137844	0.179260269806806	0.727235717331038	0.166358595194085
hsp-4	polh-1	1.09206474409003	0.11224133430128	0.97982340978875	0.10720887245841
hsp-4	abl-1	0.812255644577285	0.106905365878683	0.705350278698602	0.172828096118299
hsp-4	xpf-1	1.41250569048985	0.169501164135838	1.24300452635401	0.0720887245841035
hsp-4	cyp-14A5	1.87150318647155	0.222671968102797	1.64883121836875	0.0378927911275416
hsp-4	umps-1	1.71596623990097	0.428780664442866	1.2871855754581	0.0693160813308688
hsp-4	sgo-1	0.966709916279821	0.0368557095771142	0.929854206702707	0.115526802218115
hsp-4	nsy-1	-0.705590338326496	-0.353919500381595	-0.351670837944901	0.307763401109057
hsp-4	him-8	0.65554570733888	0.037329618270991	0.618216089067889	0.195009242144177
hsp-4	polk-1	0.986676319445008	-0.585295711992529	1.57197203143754	0.0462107208872459
hsp-4	spas-1	0.86212871468789	-0.0687999413935446	0.930928656081435	0.11460258780037
hsp-4	brc-1	1.09090511655273	0.206674604775847	0.884230511776883	0.126617375231054
hsp-4	fcd-2	0.04280168488218	-0.0991420933013409	0.141943778183521	0.410351201478743
hsp-4	cep-1	0.817713071962483	0.133488364045827	0.684224707916656	0.176524953789279
hsp-4	klp-15	1.31316224666718	0.0690614218825053	1.24410082478467	0.0720887245841035
hsp-4	shc-1	1.1546770130439	-0.0200120692967765	1.17468908234068	0.0804066543438078
hsp-4	hsr-9	1.469654289777	0.540379618358223	0.929274671418777	0.115526802218115
hsp-4	him-5	0.520088052340396	-0.0036272872717814	0.523715339612177	0.236598890942699
hsp-4	cpna-2	1.34436894488424	0.313586474164232	1.03078247072001	0.101663585951941
hsp-4	pzf-1	0.409333168516355	0.21175908073225	0.197574087784105	0.38354898336414
hsp-4	mev-1	3.70651403863845	1.30756881326682	2.39894522537163	0.00646950092421439
hsp-4	him-4	2.02961430983155	0.421497100044392	1.60811720978716	0.044362292051756
hsp-4	natc-1	1.04193621159149	0.12394468983628	0.91799152175521	0.11645101663586
hsp-4	csb-1	0.0430182746704606	0.0206798427372886	0.022338431933172	0.515711645101664
hsp-4	ercc-1	1.25878690889232	0.219329080885948	1.03945782800637	0.0988909426987061
hsp-4	ife-2	1.47728347381744	0.402412272307668	1.07487120150977	0.0942698706099815
hsp-4	xpa-1	1.1569418694045	0.619795345409259	0.537146523995241	0.231053604436229
hsp-4	msh-2	-0.494180164166465	0.171759670356369	-0.665939834522834	0.178373382624769
hsp-4	fan-1	0.997812012503848	0.251782707814891	0.746029304688957	0.158964879852126
hsp-4	mus-81	1.46621818688292	0.763896343714312	0.702321843168608	0.173752310536044
hsp-4	old-1	1.54128045753745	0.508615045046952	1.0326654124905	0.101663585951941
polh-1	old-1	0.420920046909868	0.37752946201607	0.043390584893798	0.469500924214418
polh-1	mus-81	0.426200450738592	0.519356943981899	-0.093156493243307	0.44731977818854
polh-1	umps-1	0.765455390859151	0.341844306537366	0.423611084321785	0.273567467652495
polh-1	hsp-3	-1.86697189399303	0.299963884565601	-2.16693577855863	0.00739371534195933
polh-1	fcd-2	0.606670326851238	-0.110085106541667	0.716755433392905	0.16913123844732
polh-1	nsy-1	-2.31425742434973	-1.52450721743479	-0.78975020691494	0.134011090573013
polh-1	him-4	0.875857190155106	0.431464995749727	0.444392194405379	0.259704251386322
polh-1	hsp-4	0.182153580755521	0.971180771864819	-0.789027191109298	0.134011090573013
polh-1	cep-1	0.609847622552548	0.243119649015987	0.366727973536561	0.300369685767098
polh-1	fbf-2	1.3123496129461	-1.0060686262915	2.3184182392376	0.00924214417744917
polh-1	spas-1	-0.352980263001452	0.196596481677338	-0.54957674467879	0.212569316081331
polh-1	trpa-1	0.049810851991815	0.239395450202317	-0.189584598210502	0.395563770794824
polh-1	ife-2	0.682193478457801	0.243664152641026	0.438529325816775	0.264325323475046
polh-1	mev-1	2.21876025960181	1.67987427537996	0.53888598422185	0.229205175600739
polh-1	xpa-1	-0.015587612907232	0.0254875873567349	-0.0410752002639669	0.472273567467652
polh-1	hsr-9	0.361638744934593	0.294035249437592	0.067603495497001	0.455637707948244
polh-1	exo-1	-0.751353085505929	0.154596080683466	-0.905949166189395	0.103512014787431
polh-1	fan-1	-0.0882027682279153	0.0295391697103771	-0.117741937938292	0.429759704251386
polh-1	sgo-1	0.710906029754381	0.0526997862113264	0.658206243543055	0.185767097966728
polh-1	polk-1	-0.84691594447345	-0.108432637063097	-0.738483307410353	0.156192236598891
polh-1	egl-8	0.498375787340758	0.264888554825341	0.233487232515417	0.366913123844732
polh-1	shc-1	-1.55986033217742	-0.101263429371792	-1.45859690280563	0.0249537892791128
polh-1	ercc-1	0.194656956500252	0.34307360971149	-0.148416653211238	0.419593345656192
polh-1	ucp-4	0.00568703726330368	0.0797162279858336	-0.0740291907225299	0.454713493530499
polh-1	pms-2	0.184444817821493	0.0681876953106752	0.116257122510818	0.429759704251386
polh-1	csb-1	0.785993026800419	0.569116541644728	0.216876485155691	0.377079482439926
polh-1	ire-1	0.184423319976575	0.0884379499662755	0.0959853700102995	0.436229205175601
polh-1	pzf-1	0.429586389430206	0.263147779985481	0.166438609444725	0.397412199630314
polh-1	msh-2	-1.70085066681527	-0.0416432279688634	-1.65920743884641	0.0157116451016636
polh-1	him-8	0.459609328049033	0.150130722829139	0.309478605219894	0.325323475046211
polh-1	age-1	0.259246271112057	0.0824239452126135	0.176822325899444	0.3909426987061
polh-1	abl-1	0.113413237799171	0.133928019413812	-0.020514781614641	0.488909426987061
polh-1	mek-1	0.266952484258885	-0.0568218460483636	0.323774330307249	0.319778188539741
polh-1	brd-1	0.429699280910116	0.21416716495071	0.215532115959406	0.377079482439926
polh-1	egl-27	0.563711463886692	0.0142441985308759	0.549467265355816	0.222735674676525
polh-1	slx-1	-0.0490412653174929	0.189661909660311	-0.238703174977804	0.367837338262477
polh-1	cyp-14A5	0.93747674141387	0.18912802667069	0.74834871474318	0.158964879852126
polh-1	klp-15	0.714920791080953	0.31133540478133	0.403585386299623	0.28373382624769
polh-1	brc-1	0.521248065942017	0.194600647498995	0.326647418443022	0.318853974121996
polh-1	xpf-1	0.299468281519975	0.289011423052167	0.010456858467808	0.510166358595194
polh-1	cpna-2	0.503411632585358	0.0321420404552684	0.47126959213009	0.252310536044362
polh-1	him-5	-0.347492138295433	0.15487479679989	-0.502366935095323	0.235674676524954
polh-1	xpg-1	0.527073810469481	0.138750345909936	0.388323464559545	0.289279112754159
polh-1	daf-16	0.4229485965605	0.279417299467909	0.143531297092591	0.410351201478743
polh-1	natc-1	0.598147849371495	-0.0392873924518071	0.637435241823302	0.190388170055453
polh-1	rde-2	0.0158015918677271	0.0655564011806828	-0.0497548093129557	0.468576709796673
cep-1	sgo-1	0.232077145713918	-0.0939790202270897	0.326056165941008	0.318853974121996
cep-1	polk-1	-0.118139907359974	0.0918558021711849	-0.209995709531159	0.382624768946396
cep-1	shc-1	0.00213708857903534	-0.128078331246642	0.130215419825677	0.418669131238447
cep-1	hsr-9	0.175872865157039	0.190839290994668	-0.014966425837629	0.490757855822551
cep-1	polh-1	-0.0638728333827603	0.108714662792976	-0.172587496175736	0.403881700554529
cep-1	mev-1	0.813181995561023	0.60511702654621	0.208064969014813	0.380776340110906
cep-1	ife-2	0.0284245564103773	0.120620990392691	-0.0921964339823137	0.448243992606285
cep-1	xpa-1	0.379466418718954	-0.194685717998024	0.574152136716978	0.213493530499076
cep-1	fbf-2	0.426293456839299	-0.261004600902807	0.687298057742106	0.175600739371534
cep-1	spas-1	-0.0485732287155179	0.0341729155298099	-0.0827461442453278	0.452865064695009
cep-1	brc-1	0.0155189544525794	0.12262973081437	-0.107110776361791	0.436229205175601
cep-1	natc-1	0.209488083273058	0.0402873833269636	0.169200699946094	0.393715341959335
cep-1	exo-1	-0.940481418424262	-0.0312621284867181	-0.909219289937544	0.102587800369686
cep-1	umps-1	0.483696778347198	0.388455902771051	0.095240875576147	0.438077634011091
cep-1	ire-1	0.0299202840811731	0.052747249954336	-0.0228269658731629	0.486136783733826
cep-1	daf-16	0.15104068613553	-0.0125358927595098	0.16357657889504	0.400184842883549
cep-1	rde-2	-0.357354771371632	0.0688603561671616	-0.426215127538794	0.273567467652495
cep-1	age-1	-0.0218441726029141	0.10613694035552	-0.127981112958434	0.424214417744917
cep-1	egl-27	0.632458164422152	0.155160295787962	0.47729786863419	0.250462107208872
cep-1	him-5	-0.235934437378147	-0.0368017567346952	-0.199132680643452	0.388170055452865
cep-1	msh-2	-0.454836856597915	0.214886766918831	-0.669723623516746	0.176524953789279
cep-1	xpg-1	0.097291020607929	0.0915122050921801	0.00577881551574891	0.506469500924214
cep-1	klp-15	-0.335389468748292	0.252601012154698	-0.58799048090299	0.205175600739372
cep-1	abl-1	-0.227236189200251	0.0566500735873258	-0.283886262787577	0.335489833641405
cep-1	ercc-1	0.0186622628993473	0.128814843674322	-0.110152580774975	0.433456561922366
cep-1	ucp-4	0.0364711888017481	0.0724144811115607	-0.0359432923098126	0.475046210720887
cep-1	csb-1	0.275733567221172	0.0295733182572188	0.246160248963953	0.359519408502773
cep-1	cpna-2	0.0679142454744451	0.118661952089702	-0.0507477066152569	0.467652495378928
cep-1	pzf-1	0.340169641734229	0.084734892217024	0.255434749517205	0.352125693160813
cep-1	cyp-14A5	0.367525037892823	0.116049940407247	0.251475097485576	0.354898336414048
cep-1	him-4	0.325806890795752	0.186159883773716	0.139647007022036	0.414048059149723
cep-1	him-8	0.225026673434813	-0.121492308020666	0.346518981455479	0.311460258780037
cep-1	fcd-2	-0.570995613744634	0.00379895525991518	-0.574794569004549	0.205175600739372
cep-1	mek-1	0.00765841235566922	0.152238154051289	-0.14457974169562	0.419593345656192
cep-1	trpa-1	0.110160618128621	0.127595433237713	-0.017434815109092	0.489833641404806
cep-1	pms-2	0.0940435427731882	0.0998817082104143	-0.00583816543722609	0.499075785582255
cep-1	hsp-3	-0.672424526310253	-0.509742560516086	-0.162681965794167	0.411275415896488
cep-1	egl-8	-0.240898528286603	0.0251208237990835	-0.266019352085687	0.347504621072089
cep-1	fan-1	-0.21625913712905	-0.07172805146617	-0.14453108566288	0.419593345656192
cep-1	mus-81	0.190074313934996	0.308143176784645	-0.118068862849649	0.429759704251386
cep-1	nsy-1	-2.30707205335394	-0.981363958522497	-1.32570809483144	0.0341959334565619
cep-1	slx-1	-0.285953658968515	-0.23526275240078	-0.050690906567735	0.467652495378928
cep-1	brd-1	-0.118989419555021	0.243084752734639	-0.36207417228966	0.304990757855823
cep-1	hsp-4	-0.241843151282124	-0.637256763846188	0.395413612564064	0.287430683918669
cep-1	xpf-1	0.0586126361288262	0.0458336252882017	0.0127790108406245	0.511090573012939
cep-1	old-1	-0.0295782564228433	0.134701633792263	-0.164279890215106	0.411275415896488
egl-27	fbf-2	-0.0525290108896112	2.00511910304659	-2.0576481139362	0.00739371534195933
egl-27	xpa-1	-0.96071977010908	-0.804316089616469	-0.156403680492611	0.416820702402957
egl-27	abl-1	0.909505711893758	0.410556796533153	0.498948915360605	0.243992606284658
egl-27	mev-1	-0.533475584853688	3.06162892272086	-3.59510450757455	0.00277264325323475
egl-27	mus-81	0.536751592884206	-0.239009853167774	0.77576144605198	0.153419593345656
egl-27	csb-1	0.340139002879515	0.311169516783385	0.02896948609613	0.480591497227357
egl-27	fan-1	0.0935021319710355	-0.149141664821964	0.242643796793	0.361367837338262
egl-27	age-1	0.9814258864568	0.0297698433606812	0.951656043096119	0.11275415896488
egl-27	exo-1	0.160980495564915	0.0427888165988275	0.118191678966088	0.426987060998152
egl-27	cep-1	-0.304232092757609	-0.10359654509188	-0.200635547665729	0.388170055452865
egl-27	brc-1	0.609165644556993	0.117604112724789	0.491561531832204	0.244916820702403
egl-27	natc-1	-2.09533354978042	-1.98272023854628	-0.11261331123414	0.430683918669131
egl-27	ercc-1	-0.0287469758544946	-0.175275161309153	0.146528185454658	0.407578558225508
egl-27	sgo-1	0.506261645284069	0.311207527437332	0.195054117846737	0.384473197781885
egl-27	him-5	0.341236982724473	0.202892486907335	0.138344495817138	0.414972273567468
egl-27	egl-8	0.285083823211537	-0.144886961000317	0.429970784211854	0.268946395563771
egl-27	slx-1	1.00441577616731	0.621373605070515	0.383042171096795	0.292975970425139
egl-27	xpf-1	-0.661579555591893	0.445463965954901	-1.10704352154679	0.0628465804066543
egl-27	cyp-14A5	0.300402149545286	0.0984697143338638	0.201932435211422	0.382624768946396
egl-27	brd-1	-0.150804768400344	0.0691189323648503	-0.219923700765194	0.377079482439926
egl-27	hsp-4	4.21505962514858	4.40754854889838	-0.1924889237498	0.391866913123845
egl-27	pzf-1	0.21845782897177	0.208202670523205	0.010255158448565	0.510166358595194
egl-27	klp-15	1.84075160811264	0.879710475277352	0.961041132835288	0.111829944547135
egl-27	polh-1	0.484156148794414	0.753345572548569	-0.269189423754155	0.345656192236599
egl-27	cpna-2	0.306297196948347	-1.13802534294573	1.44432253989408	0.05637707948244
egl-27	rde-2	0.179601512846083	0.367411190271987	-0.187809677425904	0.395563770794824
egl-27	ife-2	0.687774017964405	0.342738986054029	0.345035031910376	0.312384473197782
egl-27	ire-1	0.127385667598907	-0.131587048921157	0.258972716520064	0.350277264325323
egl-27	polk-1	0.415695557435989	0.203108279083801	0.212587278352188	0.378927911275416
egl-27	fcd-2	-0.504011697901959	-0.0180135750025959	-0.485998122899363	0.242144177449168
egl-27	nsy-1	0.275263165613959	-0.270515907481175	0.545779073095134	0.226432532347505
egl-27	him-4	0.74003130396858	0.129309038321508	0.610722265647072	0.196857670979667
egl-27	pms-2	0.0263494867922172	-0.0450541597247712	0.0714036465169884	0.452865064695009
egl-27	daf-16	0.514502759726238	-0.137658134253786	0.652160893980024	0.189463955637708
egl-27	msh-2	0.987930336563318	0.318804044915833	0.669126291647485	0.181146025878004
egl-27	xpg-1	0.160331643195061	0.409557877384317	-0.249226234189256	0.361367837338262
egl-27	umps-1	1.41527827812694	0.928888498747281	0.486389779379659	0.244916820702403
egl-27	shc-1	0.138194429914533	-0.365915655431489	0.504110085346022	0.242144177449168
egl-27	hsr-9	0.764410702533762	0.161324053678054	0.603086648855708	0.201478743068392
egl-27	spas-1	-0.431070804323977	-0.511553599053954	0.080482794729977	0.44916820702403
egl-27	trpa-1	-0.132269715145542	-0.13116195877328	-0.00110775637226201	0.50184842883549
egl-27	him-8	0.359686603430741	-0.0747159900397389	0.43440259347048	0.265249537892791
egl-27	mek-1	-0.357371685216818	0.0456462323919817	-0.4030179176088	0.285582255083179
egl-27	ucp-4	-0.123939592418206	0.365069330427991	-0.489008922846197	0.242144177449168
egl-27	old-1	-1.35548726439134	-0.150731865193585	-1.20475539919776	0.0545286506469501
egl-27	hsp-3	-0.783811106168128	-1.69974529861369	0.915934192445562	0.11645101663586
slx-1	shc-1	0.74959435400635	1.36061248504714	-0.61101813104079	0.194085027726433
slx-1	xpf-1	0.455062901861462	1.18187918182992	-0.726816279968458	0.157116451016636
slx-1	hsr-9	-0.573793598567447	1.19300476656298	-1.76679836513043	0.0120147874306839
slx-1	cyp-14A5	0.329027043095289	0.604119859767978	-0.275092816672689	0.341959334565619
slx-1	old-1	0.350604959384434	0.607018696262007	-0.256413736877573	0.356746765249538
slx-1	hsp-4	2.12331330781396	0.895444594069398	1.22786871374456	0.0730129390018485
slx-1	pzf-1	-0.552111734244714	0.103242397157506	-0.65535413140222	0.181146025878004
slx-1	rde-2	-2.35922246625272	0.654667202125468	-3.01388966837819	0.00369685767097967
slx-1	mev-1	-3.24364239792529	1.17251964641977	-4.41616204434506	0.00277264325323475
slx-1	klp-15	0.814265309147869	-0.178914791705773	0.993180100853642	0.106284658040665
slx-1	xpg-1	-0.607681013464431	1.00981732367372	-1.61749833713815	0.0175600739371534
slx-1	cpna-2	0.806874063964539	0.33147125399655	0.475402809967989	0.251386321626617
slx-1	fbf-2	-3.40143528867604	0.112687785029885	-3.51412307370593	0.00277264325323475
slx-1	spas-1	0.416251899469395	0.926243396261197	-0.509991496791802	0.231053604436229
slx-1	umps-1	1.15146064364146	1.05941372209984	0.09204692154162	0.442698706099815
slx-1	ife-2	0.788296231510872	0.84997768044198	-0.0616814489311079	0.459334565619224
slx-1	polh-1	0.389808773732159	1.23136197594142	-0.841553202209261	0.119223659889094
slx-1	abl-1	0.650464439574235	0.578911041638378	0.071553397935857	0.452865064695009
slx-1	him-5	0.216041017669092	0.924236055010563	-0.708195037341471	0.164510166358595
slx-1	ercc-1	-3.35731563417214	0.526335382430698	-3.88365101660284	0.00277264325323475
slx-1	csb-1	0.352929486862463	0.983437651703507	-0.630508164841044	0.189463955637708
slx-1	trpa-1	0.0167927961708005	1.53301531524162	-1.51622251907082	0.0231053604436229
slx-1	nsy-1	-1.35410211507192	-2.13461322276432	0.7805111076924	0.148798521256932
slx-1	xpa-1	-0.586740558391745	-0.71728047789779	0.130539919506045	0.418669131238447
slx-1	daf-16	-0.144769997073595	0.792789561649191	-0.937559558722786	0.0951940850277264
slx-1	him-4	-0.881421585014994	-0.677774548127325	-0.203647036887669	0.38724584103512
slx-1	mus-81	0.561138188253104	-2.95869430579172	3.51983249404482	0.00184842883548986
slx-1	sgo-1	-0.0506834906654945	0.743683443496009	-0.794366934161504	0.134011090573013
slx-1	brc-1	0.0112670671981599	0.889233199392128	-0.877966132193968	0.106284658040665
slx-1	natc-1	0.4089400405366	-2.47084558624312	2.87978562677972	0.00184842883548986
slx-1	exo-1	-3.22760000096227	0.836866420206388	-4.06446642116866	0.00277264325323475
slx-1	fan-1	-3.41394865094652	1.02654263278971	-4.44049128373623	0.00277264325323475
slx-1	ire-1	0.66669644250222	-3.14830460665461	3.81500104915683	0.000924214417744929
slx-1	ucp-4	0.0636603697599482	0.59358764264369	-0.529927272883742	0.22181146025878
slx-1	pms-2	0.334235843975757	1.01002908842206	-0.675793244446303	0.175600739371534
slx-1	age-1	0.445800213825432	0.875190618107349	-0.429390404281917	0.273567467652495
slx-1	egl-27	1.020184078875	0.0610718258906155	0.959112252984385	0.11275415896488
slx-1	msh-2	-0.596764807613165	0.778290630628513	-1.37505543824168	0.0304990757855823
slx-1	brd-1	0.761851646668584	1.01494889879635	-0.253097252127766	0.358595194085028
slx-1	cep-1	0.363992841329487	0.807456702756747	-0.44346386142726	0.264325323475046
slx-1	mek-1	-0.0581970738678386	0.954041753069688	-1.01223882693753	0.0785582255083179
slx-1	him-8	1.17900036898336	0.901847982669119	0.277152386314241	0.340110905730129
slx-1	egl-8	0.42032290050449	0.604000030889251	-0.183677130384761	0.397412199630314
slx-1	polk-1	-0.32219566030045	0.0713400116091302	-0.39353567190958	0.291127541589649
slx-1	fcd-2	-3.01435250831427	0.391135374785879	-3.40548788310015	0.00277264325323475
mev-1	pzf-1	-0.863069019377341	-0.71804400599488	-0.145025013382461	0.419593345656192
mev-1	klp-15	1.40589823204885	1.04276459747466	0.36313363457419	0.301293900184843
mev-1	polh-1	1.2621304358772	1.43931740797141	-0.17718697209421	0.401109057301294
mev-1	abl-1	1.63421737709339	1.30115822342305	0.33305915367034	0.316081330868762
mev-1	slx-1	1.83535129201855	2.12568806734945	-0.2903367753309	0.333641404805915
mev-1	xpf-1	0.351079189829149	1.28127106332899	-0.930191873499841	0.0961182994454713
mev-1	cyp-14A5	1.45177753955124	1.31393404858359	0.13784349096765	0.414972273567468
mev-1	cpna-2	1.42175979771577	1.54201057042736	-0.12025077271159	0.428835489833641
mev-1	pms-2	0.661071717992882	1.18373257391675	-0.522660855923868	0.226432532347505
mev-1	xpg-1	1.64158338777322	1.63009029253385	0.0114930952393699	0.510166358595194
mev-1	umps-1	2.04167947104426	1.4631014944483	0.57857797659596	0.210720887245841
mev-1	brd-1	1.14561535812679	0.625937713467402	0.519677644659388	0.236598890942699
mev-1	ife-2	0.150691917317447	-0.128118395385361	0.278810312702808	0.33826247689464
mev-1	hsp-4	2.21783392898689	1.39458783338064	0.82324609560625	0.138632162661738
mev-1	fan-1	1.13316173010471	1.46682975989685	-0.33366802979214	0.312384473197782
mev-1	csb-1	0.679639847254923	1.29115534683754	-0.611515499582617	0.194085027726433
mev-1	age-1	1.43848414996391	0.278893753873094	1.15959039609082	0.0804066543438078
mev-1	ercc-1	1.24585780444575	1.12757506300663	0.11828274143912	0.426987060998152
mev-1	cep-1	1.35748417223349	1.23971589582829	0.1177682764052	0.426987060998152
mev-1	shc-1	0.762343960996447	1.17037519933508	-0.408031238338633	0.282809611829945
mev-1	hsr-9	1.85520230904389	1.41149506502349	0.4437072440204	0.260628465804067
mev-1	xpa-1	0.186331667078755	0.0110630884533722	0.175268578625383	0.391866913123845
mev-1	fbf-2	2.09720822453858	1.46604190733287	0.63116631720571	0.191312384473198
mev-1	spas-1	-0.501284420843518	1.11150692680917	-1.61279134765269	0.0175600739371534
mev-1	old-1	1.8383252051281	-0.654712511768835	2.49303771689693	0.00646950092421439
mev-1	hsp-3	1.07589761293696	0.82413592551279	0.25176168742417	0.354898336414048
mev-1	him-5	1.57518787228773	1.52485305336813	0.0503348189196	0.467652495378928
mev-1	rde-2	0.522090278666904	0.382798259546185	0.139292019120719	0.414048059149723
mev-1	msh-2	0.605326538800239	0.520638235307026	0.084688303493213	0.44547134935305
mev-1	trpa-1	0.609285686959735	0.947281908026384	-0.337996221066649	0.311460258780037
mev-1	brc-1	0.797544133203696	0.542050700352943	0.255493432850753	0.352125693160813
mev-1	fcd-2	0.711539324891567	1.35258405667489	-0.641044731783323	0.185767097966728
mev-1	mek-1	-0.483601239858807	1.39774703067008	-1.88134827052889	0.00924214417744917
mev-1	exo-1	1.53825472752433	1.61579985869728	-0.07754513117295	0.454713493530499
mev-1	ucp-4	1.0953175272243	1.26333047728492	-0.16801295006062	0.407578558225508
mev-1	ire-1	0.948410228426331	1.04054996744683	-0.0921397390204989	0.448243992606285
mev-1	egl-27	1.76462145868905	0.664804401865862	1.09981705682319	0.0914972273567468
mev-1	egl-8	1.60624086687581	0.0731718890268784	1.53306897784893	0.0489833641404805
mev-1	him-8	0.592760337687936	0.428145779806951	0.164614557880985	0.400184842883549
mev-1	sgo-1	1.00715632752807	0.603243826056061	0.403912501472009	0.28373382624769
mev-1	mus-81	0.902112912856088	0.488306392987175	0.413806519868913	0.279112754158965
mev-1	polk-1	0.874773007916663	0.632303958217419	0.242469049699244	0.362292051756007
mev-1	nsy-1	-1.04059650187469	0.42728137477593	-1.46787787665062	0.0240295748613678
mev-1	him-4	1.67534283710739	0.48337810387472	1.19196473323267	0.077634011090573
mev-1	natc-1	1.07695543052974	1.59071508736941	-0.51375965683967	0.229205175600739
mev-1	daf-16	0.831958648245444	-0.286742593894751	1.11870124214019	0.0905730129390019
pms-2	fbf-2	0.60183773181239	-0.853848791828597	1.45568652364099	0.0536044362292052
pms-2	brc-1	1.04638312329144	0.242059731502234	0.804323391789206	0.139556377079482
pms-2	pzf-1	0.54732240252644	-0.123825958927797	0.671148361454237	0.180221811460259
pms-2	xpa-1	0.973065399208019	0.18324553005789	0.789819869150129	0.144177449168207
pms-2	spas-1	0.336790588219118	-0.0130640924438515	0.349854680662969	0.309611829944547
pms-2	cep-1	1.042939542734	0.798508904527482	0.244430638206518	0.361367837338262
pms-2	fcd-2	0.456043811897289	0.316605191855747	0.139438620041542	0.414048059149723
pms-2	mev-1	0.609576827551969	0.00610505723104701	0.603471770320922	0.201478743068392
pms-2	hsr-9	0.915267638948975	0.366328288710069	0.548939350238906	0.222735674676525
pms-2	cpna-2	0.827529497206334	0.638084563825201	0.189444933381133	0.386321626617375
pms-2	csb-1	1.47537888273112	0.448690586114833	1.02668829661629	0.101663585951941
pms-2	ercc-1	0.936642188656283	0.50610376579696	0.430538422859323	0.268022181146026
pms-2	msh-2	0.626047861945062	0.682394477066	-0.056346615120938	0.462107208872458
pms-2	daf-16	1.23022044119583	0.249858825615224	0.980361615580606	0.10720887245841
pms-2	ife-2	1.38361230962683	0.0548944260218492	1.32871788360498	0.0674676524953789
pms-2	polh-1	1.23643865152994	0.489579647927678	0.746859003602262	0.158964879852126
pms-2	rde-2	0.983101034066914	0.604005968784112	0.379095065282802	0.294824399260628
pms-2	polk-1	0.307220896894047	-0.516310584662561	0.823531481556608	0.138632162661738
pms-2	hsp-4	1.19564449153111	0.902082533905956	0.293561957625154	0.329944547134935
pms-2	fan-1	1.56064305492173	0.242232731375168	1.31841032354656	0.0683918669131238
pms-2	age-1	0.96734437759225	0.394532178079008	0.572812199513242	0.213493530499076
pms-2	abl-1	0.565823341316926	0.280177147622722	0.285646193694204	0.33456561922366
pms-2	shc-1	1.2145014160685	0.624725789404057	0.589775626664443	0.207948243992606
pms-2	ucp-4	0.904927091035125	0.438573081379832	0.466354009655293	0.252310536044362
pms-2	exo-1	0.913679219817697	0.121229811134317	0.79244940868338	0.142329020332717
pms-2	old-1	0.421765522722442	0.11011568443486	0.311649838287582	0.324399260628466
pms-2	him-4	1.05473715348507	0.0436048784948311	1.01113227499024	0.101663585951941
pms-2	mus-81	1.31311396095239	0.413813270960673	0.899300689991717	0.123844731977819
pms-2	him-8	0.749550715784646	-0.614329628247914	1.36388034403256	0.0637707948243993
pms-2	mek-1	0.935145833721893	0.0741167220063179	0.861029111715575	0.128465804066543
pms-2	cyp-14A5	0.263491408815381	-0.400217765370346	0.663709174185727	0.183918669131238
pms-2	brd-1	0.824785276046172	0.662204640080989	0.162580635965183	0.401109057301294
pms-2	trpa-1	0.605576440944061	0.280287757537282	0.325288683406779	0.318853974121996
pms-2	hsp-3	-0.595892586695053	-0.106668974249689	-0.489223612445364	0.242144177449168
pms-2	egl-8	0.36285897251848	0.0792194256746288	0.283639546843851	0.337338262476895
pms-2	egl-27	-0.0057808560346975	0.582820831441893	-0.58860168747659	0.205175600739372
pms-2	him-5	1.20413359016502	0.336856233879223	0.867277356285797	0.126617375231054
pms-2	xpg-1	0.895427801124069	0.906146992998753	-0.0107191918746841	0.492606284658041
pms-2	ire-1	1.18473438695459	0.523791947007238	0.660942439947352	0.183918669131238
pms-2	slx-1	1.01566773367931	0.409459211836072	0.606208521843238	0.200554528650647
pms-2	xpf-1	1.05530689038322	0.374132528273289	0.681174362109931	0.177449168207024
pms-2	nsy-1	1.11402663511533	0.412571464782142	0.701455170333188	0.173752310536044
pms-2	klp-15	0.908812760942431	0.128256446049002	0.780556314893429	0.148798521256932
pms-2	sgo-1	0.397469739163021	0.290591001939173	0.106878737223848	0.435304990757856
pms-2	umps-1	-0.977524631857099	-0.237060416137549	-0.74046421571955	0.154343807763401
pms-2	natc-1	1.08169595091484	0.116981348055014	0.964714602859826	0.11090573012939
cpna-2	msh-2	1.04974684704667	0.237782574255688	0.811964272790982	0.139556377079482
cpna-2	pzf-1	0.529431038809067	0.308137552388058	0.221293486421009	0.374306839186691
cpna-2	exo-1	1.69222673149895	0.544667322016669	1.14755940948228	0.0831792975970426
cpna-2	fan-1	1.54385201860875	0.415346087959534	1.12850593064922	0.0878003696857671
cpna-2	mus-81	1.6254791140621	0.27708643044744	1.34839268361466	0.066543438077634
cpna-2	natc-1	0.884416114163777	-0.0620947666786147	0.946510880842392	0.11275415896488
cpna-2	klp-15	1.38292526630686	0.542506761695182	0.840418504611678	0.133086876155268
cpna-2	polh-1	1.42031535598036	0.388363808823491	1.03195154715687	0.101663585951941
cpna-2	abl-1	0.682247895104746	0.119929922891179	0.562317972213567	0.2181146025878
cpna-2	brc-1	1.18363836995455	0.286191887372777	0.897446482581773	0.123844731977819
cpna-2	ercc-1	1.15457734497558	-0.119656964501557	1.27423430947714	0.0702402957486137
cpna-2	polk-1	0.626880200290562	0.103199867342065	0.523680332948497	0.236598890942699
cpna-2	ife-2	1.49847139816429	0.412161358846554	1.08631003931774	0.0933456561922366
cpna-2	fbf-2	0.366172659097168	-0.157211433058747	0.523384092155915	0.236598890942699
cpna-2	spas-1	0.818102491611239	0.439691499363572	0.378410992247667	0.294824399260628
cpna-2	hsr-9	0.860144858272266	0.229596932075989	0.630547926196277	0.191312384473198
cpna-2	hsp-4	1.57870014819429	0.271213873062777	1.30748627513151	0.0683918669131238
cpna-2	old-1	0.192183585907603	-0.37051060492119	0.562694190828793	0.217190388170055
cpna-2	slx-1	1.10687861064249	0.243661240628894	0.863217370013596	0.127541589648798
cpna-2	umps-1	1.42763568429144	0.313548148670073	1.11408753562137	0.0905730129390019
cpna-2	xpg-1	1.11858946839831	0.378065845946885	0.740523622451425	0.160813308687616
cpna-2	brd-1	1.390005897356	0.424889265106877	0.965116632249123	0.109981515711645
cpna-2	age-1	1.161236695158	0.217751662141192	0.943485033016808	0.11275415896488
cpna-2	hsp-3	0.590339672683677	-0.289706386420534	0.880046059104211	0.126617375231054
cpna-2	ire-1	0.9360213474278	0.246303799424682	0.689717548003118	0.175600739371534
cpna-2	sgo-1	0.685556586582646	0.103443823106486	0.58211276347616	0.210720887245841
cpna-2	egl-8	1.06206025378597	0.407889681617566	0.654170572168404	0.187615526802218
cpna-2	cep-1	1.45091179918589	0.443130887952143	1.00778091123375	0.102587800369686
cpna-2	fcd-2	1.12251122038985	0.0285716970174514	1.0939395233724	0.0924214417744916
cpna-2	csb-1	0.829653510630557	0.390508160148243	0.439145350482314	0.263401109057301
cpna-2	xpf-1	0.880144685001941	0.330686969806586	0.549457715195355	0.222735674676525
cpna-2	cyp-14A5	1.2762853984637	0.430070325842342	0.846215072621358	0.131238447319778
cpna-2	pms-2	1.12472117741079	0.455429394161102	0.669291783249688	0.181146025878004
cpna-2	daf-16	1.03195906568247	-0.196440733251495	1.22839979893397	0.0730129390018485
cpna-2	rde-2	1.1837232201465	0.350823114071904	0.832900106074596	0.134935304990758
cpna-2	egl-27	0.916127820030195	-0.122941284389289	1.03906910441948	0.0998151571164511
cpna-2	him-5	1.13639299392315	0.438952825580451	0.697440168342699	0.174676524953789
cpna-2	mev-1	2.45656552324847	0.467012757832007	1.98955276541646	0.0203327171903882
cpna-2	shc-1	1.04483949683895	0.278474061073675	0.766365435765275	0.156192236598891
cpna-2	xpa-1	1.05792151950266	-0.1344071135522	1.19232863305486	0.077634011090573
cpna-2	trpa-1	0.577418660394227	0.0853464781442852	0.492072182249942	0.244916820702403
cpna-2	nsy-1	-0.773493053476906	-0.53887486974634	-0.234618183730566	0.369685767097967
cpna-2	him-8	0.989059694131854	0.154950037847272	0.834109656284582	0.134935304990758
cpna-2	mek-1	0.863921755722068	0.0624246556265654	0.801497100095503	0.140480591497227
cpna-2	ucp-4	1.04016948902176	0.190601116854208	0.849568372167552	0.130314232902033
cpna-2	him-4	1.08616728359734	0.100007351678828	0.986159931918512	0.10720887245841
him-8	fan-1	0.0545022888392739	0.525726006412383	-0.471223717573109	0.249537892791128
him-8	mek-1	0.0921631288358684	0.196627511675582	-0.104464382839714	0.439001848428835
him-8	cyp-14A5	-0.000640913837865299	0.042167200353445	-0.0428081141913103	0.469500924214418
him-8	cpna-2	-0.00069789969469292	0.290717279654739	-0.291415179349432	0.333641404805915
him-8	old-1	0.612412962061011	0.470763532854953	0.141649429206058	0.410351201478743
him-8	xpa-1	-0.571957221488493	0.12462416565273	-0.696581387141223	0.16913123844732
him-8	hsp-4	1.75524357745217	1.63544849908406	0.11979507836811	0.426987060998152
him-8	cep-1	-0.369299887627914	-0.103820126586405	-0.265479761041509	0.347504621072089
him-8	shc-1	-0.0607223112557618	0.205870211308152	-0.266592522563914	0.346580406654344
him-8	daf-16	0.431014345944977	-0.514328150409718	0.945342496354695	0.11275415896488
him-8	mev-1	0.498785287793654	0.0922620894516934	0.406523198341961	0.282809611829945
him-8	xpg-1	-0.481306202060579	0.122005752391564	-0.603311954452143	0.198706099815157
him-8	fbf-2	0.848061740731626	-0.0158474636978363	0.863909204429462	0.127541589648798
him-8	abl-1	-0.0324165103224592	0.246941204492366	-0.279357714814825	0.337338262476895
him-8	fcd-2	-0.0959945679938122	0.184226167536342	-0.280220735530154	0.33641404805915
him-8	slx-1	-0.477441329756615	-0.0983312476938516	-0.379110082062763	0.297597042513863
him-8	xpf-1	-0.741965524497883	0.42350789784842	-1.1654734223463	0.0600739371534196
him-8	rde-2	-0.413868038645388	-0.325299161200771	-0.088568877444617	0.450092421441774
him-8	csb-1	-0.554163592143611	0.542439028855594	-1.09660262099921	0.0646950092421442
him-8	pzf-1	-0.233953227812353	-0.208463770964143	-0.02548945684821	0.481515711645102
him-8	age-1	-0.102011096621173	0.504389319246055	-0.606400415867228	0.196857670979667
him-8	klp-15	0.178980378474732	0.2409640723619	-0.061983693887168	0.459334565619224
him-8	umps-1	-0.295563570860596	1.17634758567189	-1.47191115653249	0.0240295748613678
him-8	brd-1	-0.315294542574242	0.017142775264013	-0.332437317838255	0.312384473197782
him-8	ife-2	-0.394720766339171	-0.445905790549875	0.051185024210704	0.466728280961183
him-8	mus-81	-0.972391612833106	0.469916718809546	-1.44230833164265	0.0268022181146026
him-8	ercc-1	-0.338575091838325	-0.230942462247617	-0.107632629590708	0.436229205175601
him-8	polh-1	-0.465370604421212	-0.00358364876398107	-0.461786955657231	0.255083179297597
him-8	exo-1	0.236910744664222	0.672490822669319	-0.435580078005097	0.271719038817006
him-8	ucp-4	0.0751502763991766	0.728373810069914	-0.653223533670737	0.181146025878004
him-8	ire-1	-0.0369749560312184	0.178586187233739	-0.215561143264957	0.378003696857671
him-8	spas-1	-0.534782221306889	-0.273224924189286	-0.261557297117603	0.351201478743068
him-8	brc-1	0.037912726199406	0.38061858600403	-0.342705859804624	0.310536044362292
him-8	him-5	-0.353427026335669	-0.0608500481923154	-0.292576978143354	0.333641404805915
him-8	egl-8	-0.595888646020171	-0.18479874272097	-0.411089903299201	0.2818853974122
him-8	sgo-1	-0.0616202263735647	0.0727904998596973	-0.134410726233262	0.422365988909427
him-8	natc-1	0.47929638498104	0.548143641733933	-0.068847256752893	0.458410351201479
him-8	msh-2	-0.0594373759458697	-0.0548539095188204	-0.0045834664270493	0.5
him-8	nsy-1	0.67476540282534	0.323767144690404	0.350998258134936	0.308687615526802
him-8	polk-1	-0.634233311546544	0.0890901264485167	-0.723323437995061	0.158964879852126
him-8	him-4	0.543880433911493	-0.261085898466725	0.804966332378218	0.139556377079482
him-8	pms-2	0.235333852877357	0.298031611143504	-0.062697758266147	0.459334565619224
him-8	trpa-1	-0.0017036197767627	0.267963684115114	-0.269667303891877	0.345656192236599
him-8	hsr-9	-0.119292454247678	0.0957713391015128	-0.215063793349191	0.378927911275416
him-8	hsp-3	0.285431188209575	-0.206607724080226	0.492038912289801	0.244916820702403
him-8	egl-27	0.10990561366713	0.490775281771311	-0.380869668104181	0.295748613678373
brd-1	daf-16	0.669138490461052	-0.103978880893234	0.773117371354286	0.155268022181146
brd-1	rde-2	-1.5817128425265	-0.449366260200707	-1.13234658232579	0.0628465804066543
brd-1	abl-1	0.91703388681374	-0.0425282972326103	0.95956218404635	0.11275415896488
brd-1	xpg-1	0.340902563889983	0.111874788645168	0.229027775244815	0.370609981515712
brd-1	age-1	0.528571088507545	-0.0799686348189224	0.608539723326467	0.199630314232902
brd-1	klp-15	-0.324775981242409	-1.13246165870995	0.807685677467541	0.139556377079482
brd-1	shc-1	0.477819915356242	-0.0642278069349783	0.54204772229122	0.229205175600739
brd-1	pms-2	0.661326550417227	-0.00320874598545249	0.664535296402679	0.183918669131238
brd-1	mev-1	-0.940804270007357	-0.0176763652373328	-0.923127904770024	0.0979667282809612
brd-1	him-5	0.455000758563602	-0.322251300770522	0.777252059334124	0.152495378927911
brd-1	ife-2	0.450172836207125	-0.271229747927958	0.721402584135083	0.16728280961183
brd-1	cpna-2	0.650878391600136	-0.243673276405813	0.894551668005949	0.123844731977819
brd-1	natc-1	-0.346176369298148	-0.0374366319035204	-0.308739737394628	0.324399260628466
brd-1	csb-1	-0.275024235793324	-0.173804186265065	-0.101220049528259	0.44177449168207
brd-1	umps-1	0.861083277731601	0.101357414356333	0.759725863375268	0.157116451016636
brd-1	msh-2	0.589329062253595	-0.0141986730965608	0.603527735350156	0.201478743068392
brd-1	ercc-1	0.400888666122119	0.137731123507488	0.263157542614631	0.347504621072089
brd-1	fcd-2	0.520913763007783	0.0720774961067262	0.448836266901057	0.256931608133087
brd-1	nsy-1	-0.213525227980558	-1.44348427646636	1.2299590484858	0.0730129390018485
brd-1	him-4	0.72779824822622	0.542153267255667	0.185644980970553	0.38724584103512
brd-1	cep-1	0.749955664973205	-0.148974443818811	0.898930108792016	0.123844731977819
brd-1	polh-1	0.598845523822767	0.0145387466105411	0.584306777212226	0.210720887245841
brd-1	slx-1	0.595093593639619	-0.244518012319542	0.839611605959161	0.133086876155268
brd-1	xpf-1	0.867367890920156	0.304683661246147	0.562684229674009	0.217190388170055
brd-1	hsp-4	1.15879282983035	0.934218399550993	0.224574430279357	0.373382624768946
brd-1	pzf-1	0.426874370047778	0.00507533648518979	0.421799033562588	0.27449168207024
brd-1	cyp-14A5	0.664924963825684	0.0316755603099411	0.633249403515743	0.191312384473198
brd-1	ire-1	0.504895635375175	-0.00348024157526009	0.508375876950435	0.238447319778189
brd-1	hsr-9	0.574382458445011	0.093657590763856	0.480724867681155	0.246765249537893
brd-1	old-1	0.955856328287238	-0.0406833940226141	0.996539722309852	0.104436229205176
brd-1	polk-1	0.405672552342675	-0.255442991173441	0.661115543516116	0.183918669131238
brd-1	egl-8	0.857656330411977	0.340917665703041	0.516738664708936	0.237523105360444
brd-1	mus-81	0.425998424177285	-0.0281292107307355	0.45412763490802	0.256931608133087
brd-1	him-8	0.782076320773251	-0.165340340498371	0.947416661271622	0.11275415896488
brd-1	fan-1	0.523889926419326	-0.0236156036930099	0.547505530112336	0.22550831792976
brd-1	trpa-1	0.366436367411135	-0.276216291869911	0.642652659281046	0.189463955637708
brd-1	spas-1	0.58828233975568	-0.147966723450196	0.736249063205876	0.162661737523105
brd-1	brc-1	0.39492168010209	-0.0280562869793073	0.422977967081397	0.27449168207024
brd-1	sgo-1	0.685622350517113	0.0219383909141852	0.663683959602928	0.183918669131238
brd-1	fbf-2	-0.108295649330719	-0.146439653817771	0.038144004487052	0.475046210720887
brd-1	mek-1	0.634787236122734	0.0531772609805348	0.581609975142199	0.210720887245841
brd-1	egl-27	0.441838073966446	0.0522435548542855	0.38959451911216	0.288354898336414
brd-1	exo-1	0.512737811096575	-0.0726282790793954	0.58536609017597	0.210720887245841
brd-1	xpa-1	0.512844436158619	-0.0858321069896686	0.598676543148288	0.203327171903882
brd-1	ucp-4	0.562333123396689	-0.0392196282507873	0.601552751647476	0.203327171903882
brd-1	hsp-3	-0.0616038826162514	-0.895736147507478	0.834132264891227	0.134935304990758
ire-1	trpa-1	2.2812606542504	0.827611488188628	1.45364916606177	0.0536044362292052
ire-1	fcd-2	2.39117350059591	0.327765058669448	2.06340844192646	0.0194085027726433
ire-1	mek-1	2.32967339127856	0.418010564616294	1.91166282666227	0.022181146025878
ire-1	exo-1	1.36698247485351	0.663700531206497	0.703281943647013	0.173752310536044
ire-1	pms-2	1.15891821103325	0.656355569166452	0.502562641866798	0.243068391866913
ire-1	hsp-3	-0.962878987104248	-2.59899972033026	1.63612073322601	0.0378927911275416
ire-1	egl-8	2.37337403035422	0.311942465504691	2.06143156484953	0.0194085027726433
ire-1	him-8	1.88822588961725	0.281879103188463	1.60634678642879	0.044362292051756
ire-1	sgo-1	1.14310863439316	-0.0588767398170336	1.20198537421019	0.0748613678373382
ire-1	brc-1	2.15333704175996	0.925668905721384	1.22766813603858	0.0730129390018485
ire-1	daf-16	2.16173561674226	0.251709843701024	1.91002577304124	0.022181146025878
ire-1	fan-1	2.03789588342399	0.692307291742479	1.34558859168151	0.0674676524953789
ire-1	mus-81	-0.906791583307933	0.518373661200576	-1.42516524450851	0.0286506469500924
ire-1	umps-1	2.32136843836835	0.743322664808476	1.57804577355987	0.0462107208872459
ire-1	him-4	1.7913838240988	-0.116687975392296	1.9080717994911	0.022181146025878
ire-1	polk-1	1.78258132260395	0.19635575161272	1.58622557099123	0.0452865064695009
ire-1	spas-1	1.34681264429654	-0.0387770693230433	1.38558971361958	0.0609981515711645
ire-1	ucp-4	3.59421790581345	0.889269564261175	2.70494834155228	0.00369685767097971
ire-1	fbf-2	2.24983810530566	0.364932007156942	1.88490609814872	0.0231053604436229
ire-1	egl-27	1.05367809974991	0.958391579291761	0.095286520458149	0.438077634011091
ire-1	slx-1	2.83334523852936	1.16785278768614	1.66549245084322	0.0369685767097967
ire-1	cep-1	2.03340119307554	0.722780656469738	1.3106205366058	0.0683918669131238
ire-1	nsy-1	2.37219035790471	-1.02758321659846	3.39977357450317	0.00184842883548986
ire-1	shc-1	2.30371603927647	0.939300188784141	1.36441585049233	0.0637707948243993
ire-1	natc-1	3.23294572173883	1.13191395932531	2.10103176241352	0.0175600739371534
ire-1	ife-2	1.97548418290576	0.245159256542502	1.73032492636326	0.0304990757855823
ire-1	polh-1	1.48445925579467	0.655305141933767	0.829154113860903	0.134935304990758
ire-1	mev-1	2.90453670526166	0.0319259130144501	2.87261079224721	0.00184842883548986
ire-1	hsr-9	2.68183141810358	-0.33751573533027	3.01934715343385	0.00184842883548986
ire-1	hsp-4	3.62336758513576	-0.260613640545878	3.88398122568164	0.000924214417744929
ire-1	him-5	2.36585695762167	0.871964691979667	1.493892265642	0.0526802218114603
ire-1	ercc-1	2.68895738657201	0.532876945423968	2.15608044114804	0.0147874306839186
ire-1	xpf-1	1.90071687647128	0.416145204557032	1.48457167191425	0.0526802218114603
ire-1	rde-2	0.2673064807917	0.510850052399697	-0.243543571607997	0.365064695009242
ire-1	csb-1	-0.113504657560972	0.329925681014324	-0.443430338575296	0.264325323475046
ire-1	cpna-2	1.05082289356741	0.0872277654357161	0.963595128131694	0.111829944547135
ire-1	pzf-1	2.37252687574332	-0.0810102792025114	2.45353715494583	0.00646950092421439
ire-1	msh-2	0.963180351182673	0.276575018894313	0.68660533228836	0.175600739371534
ire-1	xpa-1	-0.236005241217158	0.0361454469821794	-0.272150688199337	0.342883548983364
ire-1	cyp-14A5	1.73334292636183	0.179836226720428	1.5535066996414	0.0480591497227357
ire-1	old-1	1.63521922762653	0.411692084862627	1.2235271427639	0.0730129390018485
ire-1	klp-15	1.66417839288341	-0.675740973708497	2.33991936659191	0.00831792975970425
ire-1	xpg-1	2.04970936673238	0.809814037913556	1.23989532881882	0.0720887245841035
ire-1	abl-1	-0.39502419729014	-0.0139383013586138	-0.381085895931526	0.295748613678373
ire-1	age-1	1.82450448091504	0.383923520270174	1.44058096064487	0.05637707948244
ire-1	brd-1	2.36708753202668	0.800516904801154	1.56657062722553	0.0471349353049908
pzf-1	ercc-1	-0.138596039716944	-0.121533776805539	-0.017062262911405	0.489833641404806
pzf-1	him-5	-0.190695352812468	-0.00303761348566164	-0.187657739326806	0.395563770794824
pzf-1	pms-2	-0.255298954881727	0.285986803389514	-0.541285758271241	0.2181146025878
pzf-1	cpna-2	0.126256814681835	0.0806825221360509	0.0455742925457841	0.468576709796673
pzf-1	xpg-1	-0.338710414462474	-0.0834143272333141	-0.25529608722916	0.357670979667283
pzf-1	xpf-1	-0.0290840247804679	0.00402789762725004	-0.0331119224077179	0.475970425138632
pzf-1	age-1	-0.257521262702204	0.0954431672110607	-0.352964429913265	0.307763401109057
pzf-1	spas-1	-0.417625526414703	-0.226979294483285	-0.190646231931418	0.39279112754159
pzf-1	msh-2	-0.101139163248915	0.222546445079313	-0.323685608328228	0.317929759704251
pzf-1	xpa-1	-0.327564099108184	0.218755401706227	-0.546319500814411	0.214417744916821
pzf-1	daf-16	-0.0846574018092243	-0.0141053872534263	-0.070552014555798	0.456561922365989
pzf-1	rde-2	-0.715316293505478	0.0628389140561135	-0.778155207561592	0.136783733826248
pzf-1	klp-15	-1.13954466827591	-0.18694529338969	-0.95259937488622	0.0914972273567468
pzf-1	polh-1	-0.251777217001367	-0.104178223252844	-0.147598993748523	0.419593345656192
pzf-1	abl-1	-0.362401653474694	-0.0334535164875317	-0.328948136987162	0.312384473197782
pzf-1	slx-1	-0.447126880756104	0.123240464782184	-0.570367345538288	0.207948243992606
pzf-1	cyp-14A5	0.0270314107133294	0.182902521216743	-0.155871110503414	0.417744916820702
pzf-1	hsr-9	-0.526912875425993	-0.257964022107665	-0.268948853318328	0.345656192236599
pzf-1	old-1	-0.818820945670029	0.11331100144211	-0.932131947112139	0.0951940850277264
pzf-1	hsp-3	-0.62650827803657	0.724092711144035	-1.35060098918061	0.033271719038817
pzf-1	csb-1	-0.770478576069498	0.0187478588572864	-0.789226434926784	0.134011090573013
pzf-1	trpa-1	-0.0989577651795701	-0.0758605092228099	-0.0230972559567602	0.485212569316081
pzf-1	nsy-1	0.212328023043455	0.596683463619369	-0.384355440575914	0.295748613678373
pzf-1	him-4	-0.46216815360543	-0.0374750999959274	-0.424693053609503	0.275415896487985
pzf-1	mus-81	-0.144434774960415	0.0912196411092725	-0.235654416069688	0.368761552680222
pzf-1	him-8	-0.0742501801863151	0.134158013029103	-0.208408193215418	0.383548983364141
pzf-1	polk-1	-0.128781053306705	-0.0353271822003178	-0.0934538711063872	0.44731977818854
pzf-1	brc-1	-0.24768526946294	0.0523416871452167	-0.300026956608157	0.32902033271719
pzf-1	fcd-2	-0.107444617472556	0.161596391540824	-0.26904100901338	0.345656192236599
pzf-1	mek-1	-0.452216623765822	0.0186188676682728	-0.470835491434095	0.250462107208872
pzf-1	exo-1	-0.0147531695703396	0.0854980462718494	-0.100251215842189	0.44177449168207
pzf-1	ucp-4	-0.370661919048394	-0.117008296502462	-0.253653622545932	0.358595194085028
pzf-1	brd-1	-0.226903878673315	0.0150117944149517	-0.241915673088267	0.366913123844732
pzf-1	hsp-4	0.886366600609238	0.126421304167367	0.759945296441871	0.157116451016636
pzf-1	sgo-1	0.00734303991364668	0.296752594449725	-0.289409554536078	0.333641404805915
pzf-1	natc-1	0.16728873787837	0.113973568379008	0.053315169499362	0.466728280961183
pzf-1	mev-1	-0.682334834147423	-1.12582711513582	0.443492280988397	0.260628465804067
pzf-1	umps-1	-0.267122475814937	-0.285578227764747	0.01845575194981	0.512939001848429
pzf-1	ife-2	-0.387645766341893	-0.160508402202218	-0.227137364139675	0.371534195933457
pzf-1	fan-1	-0.207194769301639	0.086233654558235	-0.293428423859874	0.333641404805915
pzf-1	cep-1	-0.244078870791694	-0.0666800711784884	-0.177398799613206	0.401109057301294
pzf-1	shc-1	-0.214683654619677	-0.0531640531877509	-0.161519601431926	0.411275415896488
pzf-1	ire-1	-0.239591565499604	0.0479782863601861	-0.28756985185979	0.33456561922366
pzf-1	egl-8	0.0592973193007224	-0.194101611632031	0.253398930932753	0.354898336414048
pzf-1	fbf-2	1.15556415649288	1.13424759489471	0.0213165615981701	0.514787430683919
pzf-1	egl-27	0.170233704683415	0.421499490666065	-0.25126578598265	0.361367837338262
brc-1	sgo-1	-0.183530846429754	-0.138631674223888	-0.044899172205866	0.469500924214418
brc-1	shc-1	-0.506240199495978	-0.50924049333463	0.00300029383865197	0.50369685767098
brc-1	ire-1	-0.489778372009731	-0.768019241185886	0.278240869176155	0.33826247689464
brc-1	klp-15	0.427782130947132	-0.547715179895748	0.97549731084288	0.1090573012939
brc-1	him-4	-1.49742665369688	-1.45160612012234	-0.0458205335745401	0.469500924214418
brc-1	umps-1	-0.0345146793282583	-0.262279338233809	0.227764658905551	0.370609981515712
brc-1	slx-1	-1.43732692404287	-0.810278162950524	-0.627048761092346	0.190388170055453
brc-1	pzf-1	-0.353616690167626	-0.509392478435772	0.155775788268146	0.403881700554529
brc-1	brd-1	-0.596167692319925	-0.683636327174672	0.0874686348547471	0.444547134935305
brc-1	nsy-1	0.712108568966883	0.0826350458054517	0.629473523161431	0.191312384473198
brc-1	trpa-1	-0.329949946500503	-0.898585432785829	0.568635486285326	0.214417744916821
brc-1	fan-1	-0.440064414751521	-0.470775542671126	0.030711127919605	0.480591497227357
brc-1	polk-1	-0.120817403055602	-0.580684854604447	0.459867451548845	0.254158964879852
brc-1	spas-1	-0.445550508281277	-0.62240300363269	0.176852495351413	0.3909426987061
brc-1	egl-8	-0.321409754920974	-0.770932780632903	0.449523025711929	0.256931608133087
brc-1	fbf-2	-0.237451673258873	-0.490443557651741	0.252991884392868	0.354898336414048
brc-1	xpg-1	-0.811299257502196	-0.725825027286406	-0.08547423021579	0.451940850277264
brc-1	polh-1	-0.699747457106445	-0.526992383629809	-0.172755073476636	0.403881700554529
brc-1	ife-2	-0.495203790943375	-0.759832503229765	0.26462871228639	0.345656192236599
brc-1	hsp-4	0.520706216406914	1.92002156653524	-1.39931535012833	0.0286506469500924
brc-1	mev-1	-0.233901958145324	-1.00329295880418	0.769391000658856	0.156192236598891
brc-1	mus-81	-0.358773433859057	-0.270679751328056	-0.088093682531001	0.450092421441774
brc-1	msh-2	-0.405327803521334	-0.174156649413665	-0.231171154107669	0.370609981515712
brc-1	xpa-1	-0.374708171622523	-0.568215100899708	0.193506929277185	0.38539741219963
brc-1	cep-1	-0.64972671477484	-0.692196071343321	0.0424693565684809	0.470425138632163
brc-1	abl-1	-0.594687538525863	-0.838359133803187	0.243671595277324	0.361367837338262
brc-1	natc-1	-0.216872467742803	-0.403999905469627	0.187127437726824	0.38724584103512
brc-1	exo-1	-0.220332722299004	-0.579896345619016	0.359563623320012	0.302218114602588
brc-1	hsr-9	-1.06425141211959	-0.709974585352574	-0.354276826767016	0.305914972273567
brc-1	cpna-2	-0.399186318822082	-0.59214254201212	0.192956223190038	0.38539741219963
brc-1	mek-1	-0.566249287784754	-0.67813964842968	0.111890360644926	0.433456561922366
brc-1	csb-1	-0.412156124515517	-0.551989938972877	0.13983381445736	0.414048059149723
brc-1	age-1	-0.669378891321587	-0.642550147282807	-0.02682874403878	0.479667282809612
brc-1	ercc-1	-0.573874566712921	-0.629606631622472	0.055732064909551	0.464879852125693
brc-1	xpf-1	-0.193934183381774	0.000738296393360816	-0.194672479775135	0.390018484288355
brc-1	fcd-2	-0.204554731344823	-0.569258440050091	0.364703708705268	0.301293900184843
brc-1	egl-27	-0.0103565455642411	0.107155763079934	-0.117512308644175	0.429759704251386
brc-1	pms-2	-0.271790496873868	-0.4292439478902	0.157453451016332	0.402957486136784
brc-1	cyp-14A5	-0.403348441307779	-0.336312631249564	-0.067035810058215	0.458410351201479
brc-1	rde-2	-1.32979168080276	-0.308915503841481	-1.02087617696128	0.0785582255083179
brc-1	him-5	-0.954240315637308	-0.339429887377674	-0.614810428259634	0.194085027726433
brc-1	daf-16	-0.173631947173544	-0.620276421391836	0.446644474218292	0.259704251386322
brc-1	hsp-3	-0.247351100013551	-0.474405136845799	0.227054036832248	0.371534195933457
brc-1	old-1	0.415905192536855	-0.0749550184414616	0.490860210978317	0.244916820702403
brc-1	ucp-4	-0.946928439255119	-0.819431330091112	-0.127497109164007	0.424214417744917
brc-1	him-8	-0.607839036067375	-0.451641281869746	-0.156197754197629	0.416820702402957
mir-34	fan-1	-0.237148356895962	-0.161812061110997	-0.075336295784965	0.454713493530499
mir-34	him-8	-0.398828460732178	-0.00843705728482842	-0.39039140344735	0.293900184842884
mir-34	cpna-2	-0.289807388323108	-0.0843988315872039	-0.205408556735904	0.38539741219963
mir-34	pzf-1	-0.331015730386853	0.196914681543986	-0.527930411930839	0.22181146025878
mir-34	exo-1	-0.29581585285261	-0.155718382038785	-0.140097470813825	0.420517560073937
mir-34	msh-2	-0.294256070020197	0.34536349041664	-0.639619560436837	0.185767097966728
mir-34	csb-1	-2.57798157815067	-1.6457307102667	-0.93225086788397	0.0951940850277264
mir-34	cyp-14A5	-0.152901169184078	-0.0487396158512334	-0.104161553332845	0.43992606284658
mir-34	xpg-1	-0.695981672109562	-0.303157794587416	-0.392823877522146	0.291127541589649
mir-34	trpa-1	-0.391880649894666	-0.112252063034779	-0.279628586859887	0.33641404805915
mir-34	mek-1	-0.337475853551879	-0.147708347619938	-0.189767505931941	0.394639556377079
mir-34	brd-1	-0.618648159454407	-0.32538675407378	-0.293261405380627	0.333641404805915
mir-34	nsy-1	0.371780015948954	0.50963910267812	-0.137859086729166	0.422365988909427
mir-34	rde-2	-0.486896864357409	-0.178852548706147	-0.308044315651262	0.324399260628466
mir-34	xpa-1	-0.282542385001332	-0.00140930393581717	-0.281133081065515	0.33641404805915
mir-34	shc-1	-0.449710655805919	-0.132210664523966	-0.317499991281953	0.319778188539741
mir-34	natc-1	-0.219642140622361	-0.139455875220033	-0.080186265402328	0.454713493530499
mir-34	him-4	-0.0396130825054151	0.132068533646512	-0.171681616151927	0.403881700554529
mir-34	mus-81	-0.306874795421402	0.0356771933686061	-0.342551988790008	0.310536044362292
mir-34	polk-1	-0.0503001926959624	-0.380603192612168	0.330302999916206	0.317005545286506
mir-34	fcd-2	-0.238456918531665	-0.000892833055273235	-0.237564085476392	0.367837338262477
mir-34	ire-1	-0.457627272101451	-0.189825269038976	-0.267802003062475	0.346580406654344
mir-34	mev-1	-0.925636650277031	-1.3277193047099	0.402082654432869	0.284658040665434
mir-34	fbf-2	-1.83273896968781	-0.35374717999821	-1.4789917896896	0.0240295748613678
mir-34	slx-1	-0.468438221709215	-0.28938164573977	-0.179056575969445	0.400184842883549
mir-34	brc-1	-0.617684286843666	-0.148429069552936	-0.46925521729073	0.251386321626617
mir-34	xpf-1	-0.117191223549054	-1.31088283307913	1.19369160953008	0.0767097966728281
mir-34	old-1	-0.171562955324402	-0.249354024105306	0.077791068780904	0.451016635859519
mir-34	sgo-1	-0.195604936467608	0.164780350277422	-0.36038528674503	0.304990757855823
mir-34	pms-2	-0.301776970254564	0.0156776061174813	-0.317454576372045	0.319778188539741
mir-34	klp-15	0.198514281229767	-0.00913399271312837	0.207648273942895	0.381700554528651
mir-34	polh-1	-0.756160783243666	-0.297757333853663	-0.458403449390003	0.256007393715342
mir-34	abl-1	-0.541807546512277	-0.132673552287454	-0.409133994224823	0.2818853974122
mir-34	cep-1	-0.433503845804964	-0.390376029992714	-0.04312781581225	0.469500924214418
mir-34	umps-1	0.0251072182363128	-0.10612989899033	0.131237117226643	0.418669131238447
mir-34	ucp-4	-0.803674266220822	-0.398558847028435	-0.405115419192387	0.284658040665434
mir-34	hsp-3	-1.36582071308392	-0.394700021507639	-0.971120691576281	0.0868761552680222
mir-34	egl-8	-0.125307168268175	-0.391408224663387	0.266101056395212	0.344731977818854
mir-34	daf-16	-0.167529757568497	-0.0500990652113396	-0.117430692357157	0.429759704251386
mir-34	him-5	-0.549613797241476	-0.326780762204438	-0.222833035037038	0.377079482439926
mir-34	ercc-1	-0.381301532238302	-0.305829120088033	-0.075472412150269	0.454713493530499
mir-34	age-1	-0.602500020425863	-0.0932388674332901	-0.509261152992573	0.231053604436229
mir-34	hsp-4	-0.190465406245011	-0.44360020059174	0.253134794346729	0.354898336414048
mir-34	ife-2	-0.68458296128483	-0.446043323458613	-0.238539637826217	0.367837338262477
mir-34	hsr-9	-0.589582527220971	-0.316250165674653	-0.273332361546318	0.341959334565619
mir-34	spas-1	-0.481693112239594	-0.290676298383914	-0.19101681385568	0.391866913123845
mir-34	egl-27	0.098656390518455	0.439618443565551	-0.340962053047096	0.311460258780037
daf-16	brd-1	0.242949488994556	-0.518423498603256	0.761372987597812	0.157116451016636
daf-16	cyp-14A5	0.7035210799982	-0.320621014518223	1.02414209451642	0.101663585951941
daf-16	cpna-2	0.329350819130298	-0.58691041061709	0.916261229747388	0.11645101663586
daf-16	cep-1	0.207191764662813	-0.651906336938271	0.859098101601084	0.128465804066543
daf-16	ercc-1	0.739359939110528	-0.620993734975903	1.36035367408643	0.0637707948243993
daf-16	natc-1	0.648345577760285	-0.295903692397053	0.944249270157338	0.11275415896488
daf-16	slx-1	0.395817719545306	-1.03123807932343	1.42705579886874	0.0582255083179297
daf-16	xpg-1	-0.024149496327537	-0.681685023492801	0.657535527165264	0.185767097966728
daf-16	sgo-1	0.481602559037547	-0.0630739436182052	0.544676502655752	0.226432532347505
daf-16	fan-1	0.413135620402311	-0.266743104510812	0.679878724913123	0.177449168207024
daf-16	xpf-1	-0.132996129736213	-3.08048514637045	2.94748901663424	0.00184842883548986
daf-16	egl-27	-0.557594953393026	-1.74819304219064	1.19059808879761	0.077634011090573
daf-16	hsp-4	0.07224560739806	0.732378783377184	-0.660133175979124	0.180221811460259
daf-16	ife-2	0.214856770842612	-0.875431792724606	1.09028856356722	0.0933456561922366
daf-16	csb-1	-2.04322420534126	-0.457549839115488	-1.58567436622577	0.0203327171903882
daf-16	nsy-1	1.41657338839803	-0.0894689281533754	1.50604231655141	0.0489833641404805
daf-16	trpa-1	0.48289344739828	-0.597210432004836	1.08010387940312	0.0942698706099815
daf-16	hsr-9	0.555796988842609	-0.420303480658188	0.976100469500797	0.1090573012939
daf-16	pms-2	0.139989678469561	-0.581955030203203	0.721944708672764	0.16728280961183
daf-16	fcd-2	0.489966858248514	-0.236647435317943	0.726614293566457	0.166358595194085
daf-16	age-1	0.607809408134784	-0.669547863919475	1.27735727205426	0.0702402957486137
daf-16	abl-1	-0.870052009934602	-0.587688684227849	-0.282363325706753	0.335489833641405
daf-16	him-4	-0.346289743069701	0.0328650089190915	-0.379154751988793	0.297597042513863
daf-16	umps-1	0.602494020154262	-1.00767780603163	1.61017182618589	0.044362292051756
daf-16	xpa-1	0.43440726263914	-0.707268387746947	1.14167565038609	0.0831792975970426
daf-16	shc-1	0.379413448727013	-0.39265128286407	0.772064731591083	0.156192236598891
daf-16	klp-15	1.51138426638139	0.0133612560213689	1.49802301036002	0.0508317929759704
daf-16	polh-1	0.436982836597011	-0.37745004803424	0.814432884631251	0.139556377079482
daf-16	pzf-1	1.4861555137612	-0.00506979763146996	1.49122531139267	0.0526802218114603
daf-16	ire-1	0.142006767711623	-0.780292691718091	0.922299459429714	0.11645101663586
daf-16	exo-1	0.640763942887587	-0.238634682231785	0.879398625119372	0.126617375231054
daf-16	ucp-4	0.128636106902647	-0.612473331929334	0.741109438831981	0.160813308687616
daf-16	mek-1	0.500053038861783	-0.511713374992969	1.01176641385475	0.101663585951941
daf-16	msh-2	0.572566276222659	-0.0587711147144538	0.631337390937113	0.191312384473198
daf-16	mev-1	1.60742221856508	0.0627873048686476	1.54463491369643	0.0489833641404805
daf-16	mus-81	0.57911359163791	-0.387919969791421	0.967033561429331	0.109981515711645
daf-16	egl-8	-0.212437460310844	-0.447899553070441	0.235462092759597	0.365988909426987
daf-16	rde-2	0.651777352702236	-1.33835851891896	1.9901358716212	0.0203327171903882
daf-16	fbf-2	1.23198197170715	0.0149291152978166	1.21705285640933	0.0730129390018485
daf-16	brc-1	0.0770947587801483	-0.424983750367999	0.502078509148147	0.243068391866913
daf-16	him-8	0.709914255258413	-0.175192896022038	0.885107151280451	0.126617375231054
daf-16	hsp-3	1.29397354635752	0.270944742811481	1.02302880354604	0.101663585951941
daf-16	him-5	0.183651986927378	-0.236935303006946	0.420587289934324	0.27449168207024
daf-16	old-1	1.41181374028258	-0.470704487686224	1.8825182279688	0.0231053604436229
daf-16	spas-1	-0.144995509049162	-0.568189687534863	0.423194178485701	0.27449168207024
daf-16	polk-1	0.912146301127261	-0.921282477700565	1.83342877882783	0.0240295748613678
age-1	brd-1	-0.247687905602225	-0.201717340352002	-0.045970565250223	0.469500924214418
age-1	xpg-1	0.0669587956258538	-0.347649280341567	0.414608075967421	0.279112754158965
age-1	pms-2	-0.0943210137728658	-0.182772196418819	0.0884511826459532	0.444547134935305
age-1	ife-2	-0.301681402513965	-0.557458654494303	0.255777251980338	0.352125693160813
age-1	cpna-2	-0.0932223574411187	-0.248448240756784	0.155225883315665	0.404805914972274
age-1	msh-2	0.278776104532915	0.268048653365176	0.010727451167739	0.510166358595194
age-1	fbf-2	-0.955555059112173	0.812216890574434	-1.76777194968661	0.0120147874306839
age-1	xpa-1	-0.0777953678773875	-0.209462267401902	0.131666899524514	0.418669131238447
age-1	him-5	0.056766280355759	0.008284627809263	0.048481652546496	0.468576709796673
age-1	polh-1	-0.08275493572867	-0.354035854009237	0.271280918280567	0.342883548983364
age-1	sgo-1	0.0846825917279801	0.00388632762402531	0.0807962641039548	0.44916820702403
age-1	hsp-3	-0.0334334137888529	-0.33652110437442	0.303087690585567	0.327171903881701
age-1	hsp-4	-0.290294957746018	-0.0797318082982469	-0.210563149447771	0.382624768946396
age-1	hsr-9	-0.117608803119511	-0.243598955200109	0.125990152080598	0.420517560073937
age-1	cyp-14A5	0.19295019493292	0.0823076475639846	0.110642547368935	0.434380776340111
age-1	old-1	-1.11552323599875	-0.338901302427441	-0.776621933571309	0.137707948243993
age-1	mev-1	-0.313337712456558	-0.95597901605613	0.642641303599572	0.189463955637708
age-1	fan-1	0.25522373353314	0.0138513322141537	0.241372401318986	0.362292051756007
age-1	natc-1	0.0734778106338629	-0.172432685885802	0.245910496519665	0.359519408502773
age-1	cep-1	-0.510283366636125	-0.315421463461507	-0.194861903174618	0.390018484288355
age-1	shc-1	0.197715908418601	-0.185840990550679	0.38355689896928	0.292051756007394
age-1	ire-1	-0.195320253600912	-0.373745428706251	0.178425175105339	0.390018484288355
age-1	him-4	0.92387034460438	0.60286845427085	0.32100189033353	0.319778188539741
age-1	ucp-4	-0.105517903491557	-0.387125459414435	0.281607555922878	0.337338262476895
age-1	csb-1	-0.147382882880641	-0.0544086800166442	-0.0929742028639968	0.44731977818854
age-1	daf-16	0.128459915566009	-0.239675367483294	0.368135283049303	0.300369685767098
age-1	exo-1	0.0391445184216624	-0.0627617355201595	0.101906253941822	0.435304990757856
age-1	mus-81	0.0557207205072227	-0.105469464488819	0.161190184996042	0.402033271719039
age-1	umps-1	-0.6208367668003	-0.516990578684903	-0.103846188115397	0.43992606284658
age-1	egl-8	-0.644595880044665	-0.450925708384464	-0.193670171660201	0.3909426987061
age-1	spas-1	-0.19236171592128	-0.100070904185113	-0.092290811736167	0.448243992606285
age-1	fcd-2	0.0872163667942698	0.0504761084297295	0.0367402583645403	0.476894639556377
age-1	nsy-1	0.609279293601395	-0.0511799350772811	0.660459228678676	0.184842883548983
age-1	klp-15	0.812790035328224	0.564609548649883	0.248180486678341	0.356746765249538
age-1	pzf-1	-0.200528276206804	0.0507967436134684	-0.251325019820272	0.361367837338262
age-1	rde-2	-0.0325340383934791	-0.0252956210579232	-0.0072384173355559	0.49445471349353
age-1	egl-27	-0.452823876212256	-0.225192422459179	-0.227631453753077	0.371534195933457
age-1	trpa-1	0.332100300189532	-0.141597914518583	0.473698214708115	0.252310536044362
age-1	brc-1	-0.0806805114216893	-0.222676496545713	0.141995985124024	0.410351201478743
age-1	ercc-1	-0.0110343962521918	-0.249438681047487	0.238404284795295	0.363216266173752
age-1	xpf-1	-0.205366304353891	-0.287328109608932	0.081961805255041	0.44916820702403
age-1	slx-1	0.0446557794052165	-0.33247755145927	0.377133330864486	0.296672828096118
age-1	him-8	0.123812958954292	0.107232365033348	0.016580593920944	0.512939001848429
age-1	abl-1	-0.144545523068774	-0.393869272969407	0.249323749900633	0.355822550831793
age-1	mek-1	0.0534856577206749	-0.147504546483983	0.200990204204658	0.382624768946396
age-1	polk-1	-0.22266597936745	-0.466342240974426	0.243676261606976	0.361367837338262
ucp-4	shc-1	2.13683344778606	0.669294988372732	1.46753845941333	0.0536044362292052
ucp-4	natc-1	1.31630070413897	-0.846616845622324	2.16291754976129	0.0138632162661737
ucp-4	him-4	0.536569038967741	-1.17719608687501	1.71376512584275	0.0341959334565619
ucp-4	sgo-1	0.460664055647761	0.304140594922705	0.156523460725056	0.402957486136784
ucp-4	polk-1	1.5352909370368	0.200618986214177	1.33467195082262	0.0674676524953789
ucp-4	egl-8	0.910750680583239	0.559785318080582	0.350965362502657	0.308687615526802
ucp-4	cep-1	1.21585228368119	0.651888175532546	0.563964108148644	0.21626617375231
ucp-4	nsy-1	-0.0499346106311001	-1.36507491022717	1.31514029959607	0.0683918669131238
ucp-4	fcd-2	0.320059402471048	0.0543852310201563	0.265674171450892	0.344731977818854
ucp-4	mek-1	1.08197767135398	0.311696698708853	0.770280972645127	0.156192236598891
ucp-4	slx-1	1.53011208922276	0.993306095251321	0.536805993971439	0.231053604436229
ucp-4	pms-2	1.10866561431014	0.34840758880686	0.76025802550328	0.157116451016636
ucp-4	hsp-3	0.954940226359617	0.244603528479243	0.710336697880374	0.17097966728281
ucp-4	him-8	0.673400795636333	0.386864463602691	0.286536332033642	0.333641404805915
ucp-4	brc-1	0.611196669575774	0.781377840636949	-0.170181171061175	0.404805914972274
ucp-4	exo-1	1.07532798615946	0.33680207710121	0.73852590905825	0.16173752310536
ucp-4	fan-1	1.42966256645883	0.396375646722786	1.03328691973604	0.101663585951941
ucp-4	mus-81	1.4363094892588	0.762917861807808	0.673391627450992	0.180221811460259
ucp-4	umps-1	1.41992476343871	0.297844906955389	1.12207985648332	0.089648798521257
ucp-4	ire-1	1.01923733053642	0.41471350706847	0.60452382346795	0.200554528650647
ucp-4	fbf-2	2.29544845990655	1.04235539978729	1.25309306011926	0.0711645101663586
ucp-4	egl-27	0.244789501441304	0.350667063109465	-0.105877561668161	0.437153419593346
ucp-4	trpa-1	0.793313676685943	0.252398802663205	0.540914874022738	0.229205175600739
ucp-4	pzf-1	0.51413135569473	0.448923828145018	0.065207527549712	0.457486136783734
ucp-4	msh-2	0.506764763816945	0.275028127196951	0.231736636619994	0.368761552680222
ucp-4	xpa-1	1.65893792124351	0.660387821489252	0.998550099754258	0.103512014787431
ucp-4	cyp-14A5	1.00319596707906	0.142333107777908	0.860862859301152	0.128465804066543
ucp-4	old-1	1.79413112883871	-1.08862158442763	2.88275271326634	0.00184842883548986
ucp-4	daf-16	1.06728503798716	-0.00667260830514792	1.07395764629231	0.0942698706099815
ucp-4	hsr-9	1.17706915301013	0.37229599879159	0.80477315421854	0.139556377079482
ucp-4	ife-2	1.53724186611886	0.508358138887658	1.0288837272312	0.101663585951941
ucp-4	klp-15	1.95243460623867	0.493824023167861	1.45861058307081	0.0536044362292052
ucp-4	polh-1	1.33317513266029	0.255243722020985	1.07793141063931	0.0942698706099815
ucp-4	xpg-1	0.615784457620679	0.399226032421628	0.216558425199051	0.377079482439926
ucp-4	brd-1	0.514403630380439	0.91352013868453	-0.399116508304091	0.289279112754159
ucp-4	hsp-4	1.17958024777588	0.389489593665279	0.790090654110601	0.143253234750462
ucp-4	mev-1	0.650861271728515	-0.0338392417732856	0.684700513501801	0.176524953789279
ucp-4	spas-1	1.25429999855467	0.16425985997129	1.09004013858338	0.0933456561922366
ucp-4	him-5	1.20329034567762	0.737531519253028	0.465758826424592	0.252310536044362
ucp-4	ercc-1	1.20595459284757	0.028861609038434	1.17709298380914	0.0794824399260629
ucp-4	xpf-1	0.794287423152854	0.439814017478194	0.35447340567466	0.304066543438078
ucp-4	rde-2	1.16799575948781	0.130953147697051	1.03704261179076	0.100739371534196
ucp-4	csb-1	1.30484652159477	0.57769022304679	0.72715629854798	0.166358595194085
ucp-4	cpna-2	1.2678603581491	0.443459485926625	0.824400872222475	0.136783733826248
ucp-4	age-1	1.23229448282432	0.647267266459804	0.585027216364516	0.210720887245841
ucp-4	abl-1	0.573138411126371	0.20720341401234	0.365934997114031	0.301293900184843
xpf-1	pzf-1	-0.304746517284966	-0.0140664550718361	-0.29068006221313	0.333641404805915
xpf-1	cpna-2	-0.209357603267803	-0.297253697139804	0.087896093872001	0.444547134935305
xpf-1	spas-1	0.0831329101978472	-0.0442804317647093	0.127413341962556	0.419593345656192
xpf-1	polk-1	0.483300331229952	-0.128407736623036	0.611708067852988	0.196857670979667
xpf-1	msh-2	-0.556057978909026	-0.122759607007413	-0.433298371901613	0.271719038817006
xpf-1	mev-1	0.142449594266432	0.165076389318804	-0.022626795052372	0.486136783733826
xpf-1	xpg-1	-0.086200444548924	0.029070973264825	-0.115271417813749	0.430683918669131
xpf-1	csb-1	0.58086530933325	0.506002837169707	0.074862472163543	0.452865064695009
xpf-1	him-5	0.224872936085687	0.135325801581978	0.089547134503709	0.444547134935305
xpf-1	trpa-1	0.663961746293063	-0.1045588941943	0.768520640487363	0.156192236598891
xpf-1	polh-1	0.0496907355210528	0.141995846046023	-0.0923051105249702	0.448243992606285
xpf-1	nsy-1	-1.32196749084199	-1.15127746275292	-0.17069002808907	0.404805914972274
xpf-1	xpa-1	0.64978995637215	-0.173664730859582	0.823454687231732	0.138632162661738
xpf-1	fbf-2	1.00636259238623	0.300408858498729	0.705953733887501	0.172828096118299
xpf-1	klp-15	-0.51781166990014	-0.241263168768155	-0.276548501131985	0.341035120147874
xpf-1	umps-1	-0.138302768965354	-0.0120015881379594	-0.126301180827395	0.425138632162662
xpf-1	hsp-4	-0.229304646868959	-0.943200064235008	0.713895417366049	0.16913123844732
xpf-1	hsr-9	0.32693443647661	-0.110217580160289	0.437152016636899	0.264325323475046
xpf-1	ife-2	0.471529818020288	-0.183150025895514	0.654679843915802	0.187615526802218
xpf-1	mus-81	-0.157198442121463	0.223865907482411	-0.381064349603874	0.295748613678373
xpf-1	him-8	0.00842293737952543	-0.137654396166521	0.146077333546046	0.407578558225508
xpf-1	old-1	0.641544696474871	0.0586634895647174	0.582881206910154	0.210720887245841
xpf-1	rde-2	-0.303774289217682	-0.0306286434552434	-0.273145645762439	0.341959334565619
xpf-1	age-1	0.131968242853938	0.0611075338502742	0.0708607090036638	0.453789279112754
xpf-1	egl-27	0.366662763625059	0.0624174288594691	0.30424533476559	0.327171903881701
xpf-1	cyp-14A5	-0.512004088212137	-0.101576919153542	-0.410427169058595	0.2818853974122
xpf-1	daf-16	0.335993644609885	-0.0634545746838378	0.399448219293723	0.286506469500924
xpf-1	him-4	-0.267645633444137	-0.610051385169595	0.342405751725458	0.312384473197782
xpf-1	abl-1	-0.508492418854723	-0.167266152282521	-0.341226266572202	0.310536044362292
xpf-1	ercc-1	-0.0049055534749459	-0.245871546614883	0.240965993139937	0.362292051756007
xpf-1	fan-1	-0.0410195056926988	0.0279706057062355	-0.0689901113989343	0.458410351201479
xpf-1	brd-1	-0.0256164998034753	-0.0446533359029648	0.0190368360994895	0.513863216266174
xpf-1	egl-8	0.0200741452211455	-0.225170536635447	0.245244681856593	0.360443622920518
xpf-1	brc-1	0.550434966099572	0.120266747652695	0.430168218446877	0.268022181146026
xpf-1	fcd-2	0.0324333635415832	0.133162182051133	-0.10072881850955	0.44177449168207
xpf-1	cep-1	0.146275982377042	0.0190519603940053	0.127224021983037	0.419593345656192
xpf-1	shc-1	0.657414638646501	0.0107630445377448	0.646651594108756	0.189463955637708
xpf-1	exo-1	0.0507262626882193	0.174404819411157	-0.123678556722938	0.426987060998152
xpf-1	hsp-3	0.241411303101224	-1.02959705203317	1.27100835513439	0.0702402957486137
xpf-1	pms-2	0.0912140244804138	0.0318364297284678	0.059377594751946	0.464879852125693
xpf-1	sgo-1	-0.261641941443592	0.028713399273184	-0.290355340716776	0.333641404805915
xpf-1	natc-1	0.532429202214322	0.102670222742431	0.429758979471891	0.268946395563771
xpf-1	mek-1	-0.736333765714354	-0.046610450096106	-0.689723315618248	0.16913123844732
xpf-1	slx-1	0.288351851745138	0.125171731131412	0.163180120613726	0.401109057301294
xpf-1	ucp-4	0.594244419163722	-0.0788038266545884	0.67304824581831	0.180221811460259
xpf-1	ire-1	0.484913316805156	-0.157858863226598	0.642772180031754	0.189463955637708
mus-81	nsy-1	0.656271336361876	-0.340267253496003	0.996538589857879	0.104436229205176
mus-81	him-8	0.986563526496021	-0.127744610202789	1.11430813669881	0.0905730129390019
mus-81	brc-1	1.08017207839534	0.190569231751252	0.889602846644088	0.125693160813309
mus-81	polk-1	0.543268845979385	-0.0717621482723137	0.615030994251699	0.195933456561922
mus-81	natc-1	0.761679196177468	-1.0261806792753	1.78785987545277	0.0258780036968577
mus-81	exo-1	0.704199384322489	-0.0883810579368059	0.792580442259295	0.142329020332717
mus-81	fan-1	1.13030955421342	0.729363470743232	0.400946083470188	0.286506469500924
mus-81	csb-1	0.941137054882473	0.358000927957914	0.583136126924559	0.210720887245841
mus-81	age-1	0.83391052192221	0.206622836806575	0.627287685115635	0.192236598890943
mus-81	abl-1	0.825190114347352	-0.143640509530193	0.968830623877545	0.109981515711645
mus-81	ercc-1	0.386860570298898	-0.28778707017747	0.674647640476368	0.179297597042514
mus-81	cep-1	1.01370235764545	0.0314212437726195	0.982281113872831	0.10720887245841
mus-81	shc-1	0.850775931005972	0.227583829603578	0.623192101402394	0.193160813308688
mus-81	hsr-9	0.75218310354514	0.245835613705966	0.506347489839174	0.239371534195933
mus-81	ife-2	1.07875528567731	0.163281474740155	0.915473810937155	0.11645101663586
mus-81	mev-1	3.26988337930976	2.41386176817662	0.85602161113314	0.128465804066543
mus-81	xpa-1	0.0367970452057796	0.0216752820486761	0.0151217631571035	0.511090573012939
mus-81	fbf-2	2.69244544873454	1.15863204441217	1.53381340432237	0.0489833641404805
mus-81	spas-1	0.639562703132444	-0.026180070970298	0.665742774102742	0.183918669131238
mus-81	hsp-4	3.9016830536628	3.09521804272199	0.80646501094081	0.139556377079482
mus-81	old-1	1.41144014348981	-0.71781399414436	2.12925413763417	0.0157116451016636
mus-81	hsp-3	0.342246507928089	-0.485805807105347	0.828052315033436	0.136783733826248
mus-81	him-5	0.748921340465379	0.0513360484456992	0.69758529201968	0.174676524953789
mus-81	xpf-1	-0.314713050837504	-0.254355851387388	-0.060357199450116	0.461182994454714
mus-81	rde-2	0.137747082118702	-0.158133961848988	0.29588104396769	0.32902033271719
mus-81	cpna-2	0.30774523147336	-0.154547673769654	0.462292905243014	0.254158964879852
mus-81	pzf-1	0.596962876226468	-0.084196406087191	0.681159282313659	0.177449168207024
mus-81	polh-1	0.95982104295501	0.472266004418328	0.487555038536682	0.244916820702403
mus-81	trpa-1	1.12845249844101	0.236165925823665	0.892286572617345	0.125693160813309
mus-81	cyp-14A5	0.256941714314825	0.149697062932244	0.107244651382581	0.435304990757856
mus-81	daf-16	0.2629130919681	0.123451462393142	0.139461629574958	0.414048059149723
mus-81	him-4	0.94579572708697	-0.22559760405525	1.17139333114222	0.0804066543438078
mus-81	fcd-2	1.41769677778748	-0.0645480592945898	1.48224483708207	0.0526802218114603
mus-81	mek-1	0.810055147361622	0.234547619629774	0.575507527731848	0.213493530499076
mus-81	ucp-4	0.517615762112973	0.122552591811379	0.395063170301594	0.287430683918669
mus-81	brd-1	1.04231027355173	0.320483525750399	0.721826747801331	0.16728280961183
mus-81	ire-1	0.664453643500314	-0.00572615828764694	0.670179801787961	0.181146025878004
mus-81	egl-27	0.535234807858941	-0.670372766295549	1.20560757415449	0.0739371534195934
mus-81	slx-1	1.53279700643084	0.567449125630729	0.965347880800111	0.109981515711645
mus-81	pms-2	0.741030519528565	0.380050502536724	0.360980016991841	0.302218114602588
mus-81	egl-8	0.543874990792705	-0.227978272508516	0.771853263301221	0.156192236598891
mus-81	sgo-1	1.16658515799061	0.00281784879816999	1.16376730919244	0.0804066543438078
mus-81	umps-1	1.7622800981719	-0.0545598150985937	1.81683991327049	0.0240295748613678
mus-81	msh-2	0.821610312697711	0.173050301649913	0.648560011047798	0.189463955637708
mus-81	klp-15	1.29655154808959	0.660312976200503	0.636238571889087	0.190388170055453
mus-81	xpg-1	0.987175690059691	0.58870498885306	0.398470701206631	0.286506469500924
natc-1	mek-1	0.249991764940388	0.281356283465252	-0.031364518524864	0.477818853974122
natc-1	ercc-1	0.695197300403895	0.122955254730933	0.572242045672962	0.213493530499076
natc-1	abl-1	0.469827245922966	0.0941239983378417	0.375703247585124	0.297597042513863
natc-1	brc-1	0.671373764519873	0.189239542409104	0.482134222110769	0.246765249537893
natc-1	age-1	0.860920086993108	0.21678684539888	0.644133241594228	0.189463955637708
natc-1	fcd-2	0.338288594660185	-0.207470952623632	0.545759547283817	0.226432532347505
natc-1	cep-1	0.529426109167773	0.101086540043505	0.428339569124268	0.268946395563771
natc-1	xpg-1	0.647702520849287	0.203460104953017	0.44424241589627	0.260628465804067
natc-1	polk-1	0.601101222786418	-0.22964061322338	0.830741836009798	0.134935304990758
natc-1	spas-1	0.57127518890914	-0.380292514231749	0.951567703140889	0.11275415896488
natc-1	shc-1	0.489087140216818	-0.158891809494365	0.647978949711183	0.189463955637708
natc-1	brd-1	0.301314193872485	0.0340709920642405	0.267243201808244	0.344731977818854
natc-1	ife-2	0.35205806056707	-0.371162253736326	0.723220314303396	0.16728280961183
natc-1	csb-1	-0.399394708476478	-0.0436346228276182	-0.35576008564886	0.304990757855823
natc-1	klp-15	-0.522163244864948	-1.14139062677608	0.619227381911132	0.195009242144177
natc-1	umps-1	-0.306155138440721	-0.601780532882201	0.29562539444148	0.32902033271719
natc-1	fan-1	0.208867469616484	-0.0220766217562231	0.230944091372707	0.369685767097967
natc-1	him-8	0.898656863390224	0.158069514918796	0.740587348471428	0.160813308687616
natc-1	hsp-4	0.866234481514673	-0.729449845973265	1.59568432748794	0.0452865064695009
natc-1	exo-1	-0.528041936242704	-0.305223440660212	-0.222818495582492	0.377079482439926
natc-1	old-1	0.754982779889552	0.761244467570387	-0.00626168768083502	0.497227356746765
natc-1	mev-1	-0.589095557381516	-1.45107051417503	0.861974956793514	0.127541589648798
natc-1	pzf-1	0.456777310410358	0.123810453553412	0.332966856856946	0.316081330868762
natc-1	polh-1	0.442416841923602	0.197849999542615	0.244566842380987	0.360443622920518
natc-1	hsr-9	0.464186185994429	0.291073633286346	0.173112552708083	0.39279112754159
natc-1	mus-81	0.215530046623081	-0.313974519396796	0.529504566019877	0.232902033271719
natc-1	him-4	0.427519899326991	0.298518366053569	0.129001533273422	0.418669131238447
natc-1	fbf-2	-0.574846033802081	-0.00480061296806151	-0.570045420834019	0.207948243992606
natc-1	daf-16	0.41187307883779	-0.439795198471604	0.851668277309394	0.130314232902033
natc-1	msh-2	-0.422806005941455	-0.226049631208778	-0.196756374732677	0.388170055452865
natc-1	sgo-1	-0.407208312572204	-1.37982661479283	0.972618302220626	0.1090573012939
natc-1	egl-27	0.607228096575733	-1.18444017264814	1.79166826922387	0.0258780036968577
natc-1	ire-1	0.501832926531496	0.170559829385302	0.331273097146194	0.317005545286506
natc-1	ucp-4	0.198843633272317	0.108993325752197	0.08985030752012	0.444547134935305
natc-1	nsy-1	-0.0548634715770854	-0.720509444687879	0.665645973110794	0.183918669131238
natc-1	hsp-3	-0.730535217608972	-1.71233042895637	0.981795211347398	0.10720887245841
natc-1	pms-2	0.330790709528841	-0.00518107176963067	0.335971781298472	0.315157116451017
natc-1	slx-1	0.432307836342195	-0.206566777753711	0.638874614095906	0.189463955637708
natc-1	trpa-1	0.311815788574885	0.408659949037278	-0.096844160462393	0.442698706099815
natc-1	xpa-1	0.0196873493093818	-0.0333754025826666	0.0530627518920484	0.466728280961183
natc-1	cyp-14A5	0.258898705671351	-0.0693480387973333	0.328246744468684	0.318853974121996
natc-1	cpna-2	0.124233392582328	0.00700284812400472	0.117230544458323	0.426987060998152
natc-1	egl-8	0.494582443586449	0.395709813643293	0.098872629943156	0.436229205175601
natc-1	him-5	0.43041811151667	-0.0568789411399282	0.487297052656598	0.244916820702403
natc-1	xpf-1	0.605270395682308	0.200847479272299	0.404422916410009	0.28373382624769
natc-1	rde-2	-1.37200854323907	-1.18555099706263	-0.18645754617644	0.395563770794824
umps-1	daf-16	-0.845425508060663	-1.43000277879344	0.584577270732777	0.210720887245841
umps-1	him-4	0.572767350269567	-0.532171237246569	1.10493858751614	0.0914972273567468
umps-1	hsp-4	4.62518542283461	2.15806161154107	2.46712381129354	0.00646950092421439
umps-1	brd-1	-0.456262137167888	0.0591745222585	-0.515436659426388	0.229205175600739
umps-1	klp-15	0.857043135193284	1.01172172999651	-0.154678594803226	0.417744916820702
umps-1	cyp-14A5	-0.237915903526027	0.192018603108935	-0.429934506634962	0.273567467652495
umps-1	old-1	-0.683982509751543	-0.634296427426553	-0.0496860823249899	0.468576709796673
umps-1	ife-2	0.114623282919122	0.405228893774631	-0.290605610855509	0.333641404805915
umps-1	mev-1	0.976998702517808	1.16934500939647	-0.192346306878662	0.391866913123845
umps-1	polk-1	0.0116542264210988	0.104497085468232	-0.0928428590471332	0.44731977818854
umps-1	nsy-1	-1.85691614221729	-0.972470329035566	-0.884445813181724	0.106284658040665
umps-1	age-1	-0.485119741618321	0.308564795555341	-0.793684537173662	0.134011090573013
umps-1	trpa-1	-0.0455367496190816	0.923469725287583	-0.969006474906665	0.0868761552680222
umps-1	egl-8	0.334223764434962	-0.267765155303352	0.601988919738314	0.203327171903882
umps-1	rde-2	-2.20174647936852	-0.0183857926319038	-2.18336068673662	0.00646950092421442
umps-1	cep-1	0.474205707938661	0.572217432726038	-0.098011724787377	0.44177449168207
umps-1	xpg-1	-0.00778974399205999	0.773773305885496	-0.781563049877556	0.135859519408503
umps-1	csb-1	0.192310836535253	-1.22078067553916	1.41309151207441	0.0582255083179297
umps-1	him-5	-0.481443969839918	0.0735113432418465	-0.554955313081764	0.210720887245841
umps-1	ercc-1	0.0711815055204219	0.0786265398796125	-0.0074450343591906	0.49445471349353
umps-1	cpna-2	0.28232977391568	-0.937361742538357	1.21969151645404	0.0730129390018485
umps-1	fan-1	0.426987604438017	0.106951519822576	0.320036084615441	0.320702402957486
umps-1	abl-1	-0.0010836400607229	0.934433841797442	-0.935517481858165	0.0951940850277264
umps-1	hsr-9	0.242555871524355	0.609440979251999	-0.366885107727644	0.301293900184843
umps-1	hsp-3	1.09430630017259	0.182371706981038	0.911934593191552	0.118299445471349
umps-1	xpf-1	-0.830517016053013	0.0892825352188171	-0.91979955127183	0.0979667282809612
umps-1	msh-2	-0.813234166401323	-0.503695029257684	-0.309539137143639	0.324399260628466
umps-1	mek-1	-0.217188911390311	-0.71732806865562	0.500139157265309	0.243992606284658
umps-1	exo-1	-0.284748229813782	-0.283798296380921	-0.000949933432860983	0.50184842883549
umps-1	mus-81	0.484910486680248	0.788210609509199	-0.303300122828951	0.328096118299445
umps-1	him-8	-0.0880795659782683	0.878463414275863	-0.966542980254131	0.088724584103512
umps-1	pzf-1	-0.564695114028781	-0.54466421887484	-0.0200308951539411	0.488909426987061
umps-1	brc-1	-0.261027969999261	0.285862176353007	-0.546890146352268	0.213493530499076
umps-1	shc-1	-0.15407577504184	0.331812452617214	-0.485888227659054	0.243068391866913
umps-1	spas-1	-0.616038906070721	0.347251027626604	-0.963289933697325	0.088724584103512
umps-1	sgo-1	0.491697640261143	0.330355594495701	0.161342045765442	0.402033271719039
umps-1	fcd-2	0.190914078198424	0.0411484104197423	0.149765667778682	0.404805914972274
umps-1	fbf-2	0.588048324699239	0.819267191618901	-0.231218866919662	0.370609981515712
umps-1	natc-1	-0.616186660675246	-0.737167508577518	0.120980847902272	0.426062846580407
umps-1	ire-1	-0.507772078319415	0.248381784240788	-0.756153862560203	0.146950092421442
umps-1	ucp-4	0.0977781028219205	0.599185620427731	-0.501407517605811	0.236598890942699
umps-1	egl-27	0.407980781745792	-0.195803864322795	0.603784646068587	0.201478743068392
umps-1	polh-1	0.0887541786325306	0.541641676637698	-0.452887498005167	0.257855822550832
umps-1	xpa-1	0.322947757230248	-1.0203923926184	1.34334014984865	0.0674676524953789
umps-1	pms-2	-0.727879384825763	-0.81733630144579	0.089456916620027	0.444547134935305
umps-1	slx-1	0.142710627347625	0.97604691464798	-0.833336287300355	0.122920517560074
hsr-9	mev-1	0.630831350265013	0.0436132142937393	0.587218135971274	0.207948243992606
hsr-9	xpa-1	0.331280103305693	0.157441046969545	0.173839056336148	0.39279112754159
hsr-9	ife-2	0.12126279997601	0.116461019599061	0.00480178037694901	0.505545286506469
hsr-9	polh-1	0.264765065651292	0.0852050061493433	0.179560059501949	0.38909426987061
hsr-9	spas-1	0.263594156250081	0.302559788713563	-0.038965632463482	0.473197781885397
hsr-9	mek-1	0.567262539282394	0.329390998594591	0.237871540687803	0.363216266173752
hsr-9	exo-1	0.661317793371593	0.191637203686672	0.469680589684921	0.252310536044362
hsr-9	egl-27	1.16466607643668	0.604200755029441	0.560465321407239	0.2181146025878
hsr-9	slx-1	0.683226402832664	0.486137388492987	0.197089014339677	0.38354898336414
hsr-9	trpa-1	0.319323522729077	0.16319138734392	0.156132135385157	0.403881700554529
hsr-9	fbf-2	0.573298848986463	0.267506267902913	0.30579258108355	0.327171903881701
hsr-9	cep-1	0.507859518138994	0.236133491498906	0.271726026640088	0.342883548983364
hsr-9	shc-1	0.356314656607137	0.381562344075857	-0.02524768746872	0.481515711645102
hsr-9	fcd-2	0.340422548104532	0.0218749394950687	0.318547608609463	0.320702402957486
hsr-9	ucp-4	0.643429040865919	0.307083621164627	0.336345419701292	0.315157116451017
hsr-9	brd-1	0.147247108103842	0.0617570160521196	0.0854900920517224	0.44547134935305
hsr-9	ire-1	0.454136907178655	0.0823026679301018	0.371834239248553	0.297597042513863
hsr-9	hsp-4	1.13708455225548	-0.2943480213253	1.43143257358078	0.0582255083179297
hsr-9	cyp-14A5	0.876501799507282	-0.00275407087763306	0.879255870384915	0.126617375231054
hsr-9	abl-1	0.518413340539872	-0.0883620758064507	0.606775416346323	0.200554528650647
hsr-9	ercc-1	0.308920714706149	0.0405019043837434	0.268418810322406	0.344731977818854
hsr-9	old-1	-0.786187427393637	-1.50886921040862	0.722681783014983	0.16728280961183
hsr-9	him-8	0.127998443981007	-0.378833657988896	0.506832101969903	0.238447319778189
hsr-9	polk-1	0.202737549595767	0.284142839707022	-0.081405290111255	0.453789279112754
hsr-9	daf-16	0.320891061250715	-0.284829860082662	0.605720921333377	0.200554528650647
hsr-9	him-4	0.330241169228199	-0.216737024423087	0.546978193651286	0.22550831792976
hsr-9	umps-1	0.945546519237176	0.211782247864409	0.733764271372767	0.164510166358595
hsr-9	brc-1	0.651009062286738	0.371891127648623	0.279117934638115	0.33826247689464
hsr-9	xpf-1	0.22224008932848	0.355757399833917	-0.133517310505437	0.422365988909427
hsr-9	nsy-1	0.690385700084266	0.181423210739337	0.508962489344929	0.238447319778189
hsr-9	natc-1	1.0551802619864	0.439601768872826	0.615578493113574	0.195933456561922
hsr-9	mus-81	1.00637118733913	0.268336085698504	0.738035101640626	0.162661737523105
hsr-9	klp-15	-0.0307613307367072	0.0605848241215568	-0.091346154858264	0.448243992606285
hsr-9	csb-1	0.122003445486955	0.196077534904851	-0.074074089417896	0.454713493530499
hsr-9	age-1	0.194053976329856	-0.0528586663179532	0.246912642647809	0.358595194085028
hsr-9	rde-2	-0.386358334899737	-0.473998115667344	0.087639780767607	0.444547134935305
hsr-9	xpg-1	0.55341457147751	0.213077137012105	0.340337434465405	0.312384473197782
hsr-9	cpna-2	0.638966622703398	0.211509461600253	0.427457161103145	0.269870609981516
hsr-9	pms-2	0.32620597471728	0.283319848111555	0.0428861266057251	0.469500924214418
hsr-9	hsp-3	0.93313299307597	0.235540086834585	0.697592906241385	0.174676524953789
hsr-9	egl-8	0.475696988899793	0.147771790790328	0.327925198109465	0.318853974121996
hsr-9	sgo-1	0.53444091508659	0.394235228319876	0.140205686766714	0.413123844731978
hsr-9	msh-2	0.450583470540809	-0.134997596888786	0.585581067429595	0.210720887245841
hsr-9	him-5	0.286219157106974	-0.0860331298377405	0.372252286944714	0.297597042513863
hsr-9	pzf-1	0.851124463199808	0.710412506561273	0.140711956638535	0.412199630314233
hsr-9	fan-1	0.465100046284251	-0.213391709751117	0.678491756035368	0.177449168207024
shc-1	mev-1	0.488811296644736	0.379653787764326	0.10915750888041	0.434380776340111
shc-1	him-4	1.29237793193963	0.508224480005819	0.784153451933811	0.146025878003697
shc-1	daf-16	0.451103126721929	-0.321706370554419	0.772809497276348	0.155268022181146
shc-1	mus-81	0.273196303758492	-0.0430354720871312	0.316231775845623	0.322550831792976
shc-1	old-1	-0.312780538821289	-1.15588763847288	0.843107099651591	0.132162661737523
shc-1	ercc-1	0.356692326459627	-0.196784481595871	0.553476808055498	0.22181146025878
shc-1	klp-15	0.478839842451846	0.396558134021801	0.082281708430045	0.448243992606285
shc-1	xpg-1	0.50806712970732	-0.163677261696331	0.671744391403651	0.180221811460259
shc-1	cyp-14A5	0.0301770207145681	-0.0435104365161727	0.0736874572307408	0.452865064695009
shc-1	msh-2	0.349565057033615	-0.0833205156060706	0.432885572639686	0.266173752310536
shc-1	umps-1	1.09205076120714	0.138511150424915	0.953539610782225	0.11275415896488
shc-1	him-5	0.322186930892041	-0.263702687303817	0.585889618195858	0.210720887245841
shc-1	cpna-2	0.75237988055706	-0.213755216204403	0.966135096761463	0.109981515711645
shc-1	xpa-1	0.247799750665805	-0.0747446508434556	0.322544401509261	0.319778188539741
shc-1	age-1	0.530696815548913	-0.0418513498222729	0.572548165371186	0.213493530499076
shc-1	cep-1	0.489145192364835	-0.23564994805096	0.724795140415795	0.16728280961183
shc-1	him-8	0.216974447144984	-0.213236708419541	0.430211155564525	0.268022181146026
shc-1	polk-1	-0.343437606077092	-0.746114026830423	0.402676420753331	0.284658040665434
shc-1	spas-1	0.383343791663263	-0.322400753488349	0.705744545151612	0.172828096118299
shc-1	trpa-1	0.0051141609217253	-0.194337222234481	0.199451383156206	0.38354898336414
shc-1	nsy-1	-0.0562648029853405	-1.54204818729448	1.48578338430914	0.0526802218114603
shc-1	egl-27	0.759787365169386	0.302537844510739	0.457249520658647	0.254158964879852
shc-1	egl-8	0.353149439331786	-0.0427454221361404	0.395894861467926	0.287430683918669
shc-1	ife-2	0.349175268414161	0.0595839823255836	0.289591286088577	0.333641404805915
shc-1	brd-1	0.293437826148987	-0.194491838456975	0.487929664605962	0.244916820702403
shc-1	pzf-1	-2.32946559939984	0.511940064590203	-2.84140566399004	0.00369685767097967
shc-1	xpf-1	0.746433221847042	-0.0273706126521166	0.773803834499159	0.154343807763401
shc-1	csb-1	1.26020829029041	0.123496151777743	1.13671213851267	0.0841035120147874
shc-1	abl-1	0.313107703283108	-0.034341008851305	0.347448712134413	0.311460258780037
shc-1	hsr-9	0.0666582611844557	-0.130719826116953	0.197378087301409	0.38354898336414
shc-1	polh-1	0.335885555267437	-0.153326882246006	0.489212437513443	0.244916820702403
shc-1	hsp-4	1.22039831591937	0.269541520386323	0.950856795533047	0.11275415896488
shc-1	hsp-3	1.40385568956405	0.0512150314591748	1.35264065810488	0.0656192236598891
shc-1	sgo-1	0.342700868971544	0.00853921445755178	0.334161654513992	0.316081330868762
shc-1	fan-1	0.130930437119901	0.0779669984800631	0.0529634386398379	0.466728280961183
shc-1	fbf-2	1.00217818525341	0.233193942041061	0.768984243212349	0.156192236598891
shc-1	slx-1	0.650150586433277	0.27166317925909	0.378487407174187	0.294824399260628
shc-1	ire-1	0.113046257684561	0.0762988620742828	0.0367473956102782	0.476894639556377
shc-1	ucp-4	0.452521797880526	0.0737389561606468	0.378782841719879	0.294824399260628
shc-1	brc-1	0.444602625522888	0.169369073394547	0.275233552128341	0.340110905730129
shc-1	fcd-2	0.056782489329082	-0.088721666590987	0.145504155920069	0.409426987060998
shc-1	mek-1	0.280722719129233	-0.329673490956321	0.610396210085554	0.197781885397412
shc-1	exo-1	0.463326320080252	-0.248113997232165	0.711440317312417	0.170055452865065
shc-1	natc-1	0.879585693518555	0.553118131211533	0.326467562307022	0.318853974121996
shc-1	pms-2	0.00304412972584755	0.0112250089241181	-0.00818087919827055	0.493530499075786
polk-1	old-1	0.61384773001132	0.169481371894961	0.444366358116359	0.259704251386322
polk-1	hsp-4	0.291242536714803	1.20313980233941	-0.911897265624607	0.099815157116451
polk-1	hsr-9	0.124314906368517	0.348267429527384	-0.223952523158867	0.374306839186691
polk-1	daf-16	0.209839988683902	0.240898196829028	-0.031058208145126	0.477818853974122
polk-1	rde-2	-0.69238205593354	-1.34791334555176	0.65553128961822	0.187615526802218
polk-1	mev-1	-0.914774258385644	-1.37246664362731	0.457692385241666	0.254158964879852
polk-1	xpa-1	0.265317180735708	0.0272032927881669	0.238113887947541	0.363216266173752
polk-1	fbf-2	0.479504254941675	0.434302323630405	0.04520193131127	0.468576709796673
polk-1	spas-1	0.129112289898772	0.514525237685077	-0.385412947786305	0.295748613678373
polk-1	hsp-3	-0.107123001128836	0.65125573051861	-0.758378731647446	0.146025878003697
polk-1	him-5	0.32760694215823	0.148824988935007	0.178781953223223	0.38909426987061
polk-1	ercc-1	0.206166966133386	0.322722947422981	-0.116555981289595	0.429759704251386
polk-1	brc-1	0.176754154799591	0.394288083008735	-0.217533928209144	0.378003696857671
polk-1	fcd-2	0.218067939074494	0.250290805898495	-0.032222866824001	0.475970425138632
polk-1	cyp-14A5	0.20262530495637	0.246101798735349	-0.043476493778979	0.469500924214418
polk-1	cpna-2	0.142527473762947	0.166725649283586	-0.024198175520639	0.484288354898336
polk-1	pms-2	0.139546112847549	0.029711187939958	0.109834924907591	0.434380776340111
polk-1	egl-8	0.256703725255479	0.317535914459641	-0.060832189204162	0.459334565619224
polk-1	age-1	0.91156650549923	0.217615056922421	0.693951448576809	0.174676524953789
polk-1	fan-1	0.249340677518479	-0.0237764576146466	0.273117135133126	0.341035120147874
polk-1	csb-1	0.295299754017518	0.143178112605185	0.152121641412333	0.404805914972274
polk-1	abl-1	0.301720355211259	0.536705253599586	-0.234984898388327	0.368761552680222
polk-1	ife-2	0.12884274335516	0.294922216537098	-0.166079473181938	0.411275415896488
polk-1	polh-1	-0.00729747265766566	0.429116840559247	-0.436414313216913	0.271719038817006
polk-1	xpf-1	0.409076212325811	0.402553538107286	0.00652267421852498	0.507393715341959
polk-1	slx-1	-0.320928274072889	-0.0869305675418873	-0.233997706531002	0.369685767097967
polk-1	trpa-1	0.101071760509491	0.298911252233651	-0.19783949172416	0.388170055452865
polk-1	ucp-4	0.216514763529571	0.373118369298628	-0.156603605769057	0.416820702402957
polk-1	him-8	0.3363278317298	0.208325978058758	0.128001853671042	0.418669131238447
polk-1	sgo-1	-0.206877153896609	-0.0614859943747864	-0.145391159521823	0.419593345656192
polk-1	nsy-1	0.386898477662956	-0.143349275182787	0.530247752845743	0.231977818853974
polk-1	mus-81	0.193913840094296	-0.187898725487665	0.381812565581961	0.293900184842883
polk-1	mek-1	0.436446372440472	0.461110222575234	-0.024663850134762	0.483364140480592
polk-1	msh-2	0.151538598921713	0.229627707361155	-0.078089108439442	0.454713493530499
polk-1	him-4	0.877246982186449	0.86735374917274	0.00989323301370904	0.509242144177449
polk-1	exo-1	0.57483116045018	0.158001965452697	0.416829194997483	0.279112754158965
polk-1	pzf-1	-0.172025280053363	-1.32318085029737	1.15115557024401	0.0813308687615527
polk-1	klp-15	-0.13513681730709	0.347385555010698	-0.482522372317788	0.243992606284658
polk-1	egl-27	0.113994542259854	0.123882919819715	-0.00988837755986099	0.492606284658041
polk-1	natc-1	0.413336958988709	0.58345825862209	-0.170121299633381	0.404805914972274
polk-1	ire-1	0.376250738093297	0.503376475344218	-0.127125737250921	0.424214417744917
polk-1	shc-1	0.22530747832652	0.411408674502809	-0.186101196176289	0.395563770794824
polk-1	brd-1	0.277324091741037	0.380118582362742	-0.102794490621705	0.440850277264325
polk-1	umps-1	0.248109519131667	0.444209282225233	-0.196099763093566	0.388170055452865
polk-1	xpg-1	0.294738270998161	0.256844399461323	0.037893871536838	0.475046210720887
polk-1	cep-1	0.0734168562966253	0.297477685594544	-0.224060829297919	0.374306839186691
exo-1	msh-2	0.0162857281753876	-0.0695418649969113	0.0858275931722989	0.44547134935305
exo-1	mev-1	0.117474959945821	-0.0643856912769513	0.181860651222772	0.38909426987061
exo-1	him-5	-0.280032164119023	-0.135549127830244	-0.144483036288779	0.419593345656192
exo-1	natc-1	0.313081161991563	0.236076351940569	0.077004810050994	0.451940850277264
exo-1	brc-1	-0.118541147347439	-0.171506651236278	0.052965503888839	0.466728280961183
exo-1	xpg-1	-0.0228495770447308	-0.0760416879500766	0.0531921109053458	0.466728280961183
exo-1	fbf-2	-0.426801000547254	-0.193524295150855	-0.233276705396399	0.369685767097967
exo-1	shc-1	-0.250385480995031	-0.191012533596865	-0.059372947398166	0.462107208872458
exo-1	hsr-9	-0.0972991110821419	-0.318227955820627	0.220928844738485	0.374306839186691
exo-1	age-1	0.0152474525928891	-0.114131489129921	0.12937894172281	0.418669131238447
exo-1	sgo-1	-0.108522461683563	0.0703925462638641	-0.178915007947427	0.400184842883549
exo-1	xpa-1	0.00299924540254147	-0.118427583529588	0.121426828932129	0.425138632162662
exo-1	pms-2	-0.179934024296301	-0.125802576580008	-0.054131447716293	0.465804066543438
exo-1	umps-1	0.816467730799304	0.630904181443507	0.185563549355797	0.38724584103512
exo-1	klp-15	0.19447473388742	0.294075052199632	-0.099600318312212	0.44177449168207
exo-1	ucp-4	-0.264234494676309	-0.33110224462158	0.066867749945271	0.455637707948244
exo-1	fan-1	0.114075091712681	-0.248256334637112	0.362331426349793	0.301293900184843
exo-1	ife-2	-0.0127853284074416	-0.209925020838119	0.197139692430677	0.38354898336414
exo-1	polh-1	-0.133757121770339	-0.135493053633809	0.00173593186347001	0.502772643253235
exo-1	mus-81	-0.170760741300474	-0.334927914752269	0.164167173451795	0.400184842883549
exo-1	polk-1	-0.440977852832901	-0.320686392185371	-0.12029146064753	0.428835489833641
exo-1	spas-1	-0.140009398532187	-0.144453348323689	0.00444394979150201	0.504621072088725
exo-1	rde-2	-1.65662156157298	-0.508734283717503	-1.14788727785548	0.0609981515711645
exo-1	brd-1	-0.200942581095764	-0.321246215320557	0.120303634224793	0.426987060998152
exo-1	him-8	-0.343969003375045	-0.228009758482942	-0.115959244892103	0.429759704251386
exo-1	hsp-3	1.05727769928173	0.723639491304575	0.333638207977155	0.316081330868762
exo-1	daf-16	0.161376065085865	0.148896913402115	0.01247915168375	0.511090573012939
exo-1	ire-1	-0.210787557264922	-0.289692197924111	0.078904640659189	0.450092421441775
exo-1	hsp-4	2.12856301629409	1.84119045141964	0.28737256487445	0.333641404805915
exo-1	abl-1	-0.000211541403066572	0.00680516536497911	-0.00701670676804568	0.495378927911275
exo-1	ercc-1	0.105710251040785	-0.0425751361614898	0.148285387202275	0.405730129390019
exo-1	cep-1	-0.0837601819954023	-0.0163951560921735	-0.0673650259032288	0.458410351201479
exo-1	egl-8	0.0139206520993119	0.157094997128011	-0.143174345028699	0.420517560073937
exo-1	him-4	0.904526156674811	0.295800673662901	0.60872548301191	0.198706099815157
exo-1	slx-1	0.229668581266348	-0.109273479320773	0.338942060587121	0.312384473197782
exo-1	csb-1	-1.4145235550714	0.146702030218356	-1.56122558528976	0.0203327171903882
exo-1	egl-27	0.318253029432684	-0.021371209150849	0.339624238583533	0.312384473197782
exo-1	trpa-1	-0.331197334241144	-0.144830971589496	-0.186366362651648	0.395563770794824
exo-1	cpna-2	0.279756931304448	0.0913272150685235	0.188429716235925	0.38724584103512
exo-1	nsy-1	-0.253262407257474	-0.814504779325969	0.561242372068495	0.2181146025878
exo-1	fcd-2	0.31104835077484	-0.0349378675023833	0.345986218277223	0.312384473197782
exo-1	old-1	0.0504371358004235	0.108035434765765	-0.0575982989653415	0.462107208872458
exo-1	xpf-1	0.0740573287825182	0.282934051935328	-0.20887672315281	0.383548983364141
exo-1	mek-1	-0.0757152743178514	-0.206962314947884	0.131247040630033	0.418669131238447
exo-1	cyp-14A5	0.196975545794434	-0.00720520889041179	0.204180754684846	0.381700554528651
exo-1	pzf-1	0.643145498017968	-2.2786844354189	2.92182993343687	0.00184842883548986

## Sheet: differencial_oxidative
Suplementary Table S4 (part b)
Differencial epistasis analysis results in Oxidative stress
Mutant_worm	RNAi_bacteria	S_score_Oxidative	S_score_Standard-OM	Difference	FDR_p_value
daf-16	old-1	1.27859925690467	-3.14932724978534	4.42792650669001	0
daf-16	nsy-1	1.0603032102214	-1.32558207955831	2.38588528977971	0.00545851528384278
daf-16	polk-1	0.517786250571143	-0.904653110354335	1.42243936092548	0.0338427947598253
daf-16	msh-2	-1.60562638000921	-0.153369331072691	-1.45225704893652	0.0174672489082969
daf-16	mus-81	-0.39575798161278	0.132702522006997	-0.528460503619777	0.181222707423581
daf-16	fbf-2	1.02492229172194	0.227328892560035	0.797593399161905	0.138646288209607
daf-16	fcd-2	1.74478026625356	1.64539260099421	0.0993876652593502	0.465065502183406
daf-16	umps-1	0.149332003505423	-0.346081796555874	0.495413800061297	0.25764192139738
daf-16	him-4	-1.56837683174142	-0.419814249715456	-1.14856258202596	0.0425764192139738
daf-16	hsp-3	0.754282692284309	0.744335097547777	0.00994759473653195	0.470524017467249
daf-16	slx-1	-1.63015271858534	-0.142672032888497	-1.48748068569684	0.0174672489082969
daf-16	mek-1	0.137030069118314	-1.18906802205175	1.32609809117006	0.0403930131004366
daf-16	shc-1	0.054919463333996	-0.210094473318202	0.265013936652198	0.370087336244541
daf-16	hsp-4	1.1068168563725	2.24660536668953	-1.13978851031703	0.0436681222707424
daf-16	hsr-9	0.316665664053928	0.123305770334438	0.19335989371949	0.414847161572052
daf-16	natc-1	2.47680194162613	-1.89036153362483	4.36716347525096	0
daf-16	cpna-2	0.098050877537503	-0.55292029985344	0.650971177390943	0.183406113537118
daf-16	mev-1	-0.740514885958896	0.806225623256827	-1.54674050921572	0.0163755458515284
daf-16	him-8	-0.0614643591096193	0.123440503590936	-0.184904862700555	0.365720524017467
daf-16	xpf-1	0.641655741401685	-0.42976336794653	1.07141910934822	0.074235807860262
daf-16	sgo-1	0.167610943357992	0.181980985266635	-0.014370041908643	0.454148471615721
daf-16	spas-1	0.0291353371813488	-0.85473870460328	0.883874041784629	0.108078602620087
daf-16	brc-1	-0.137834033052462	-0.153430973863385	0.015596940810923	0.475982532751092
daf-16	pzf-1	0.434426579829257	-1.2601127810081	1.69453936083736	0.0218340611353712
daf-16	cyp-14A5	1.03644459881863	-1.97103685880302	3.00748145762165	0
daf-16	ercc-1	0.257733555621102	0.104350979059785	0.153382576561317	0.444323144104803
daf-16	klp-15	-1.61591683139472	-0.0925834479551492	-1.52333338343957	0.0163755458515284
daf-16	csb-1	0.761617160662963	0.218988712636529	0.542628448026434	0.245633187772926
daf-16	him-5	0.497427681925593	-0.0264278614354343	0.523855543361027	0.25
daf-16	xpa-1	-0.458706234635881	0.0193426753323321	-0.478048909968213	0.205240174672489
daf-16	trpa-1	0.340750207900643	-0.458325314589881	0.799075522490524	0.138646288209607
daf-16	egl-27	1.10240866889355	-0.886332748531169	1.98874141742472	0.0131004366812227
daf-16	exo-1	0.610093823876552	-0.592116992699832	1.20221081657638	0.0578602620087336
daf-16	age-1	-0.518440757724154	-0.376726987515546	-0.141713770208608	0.385371179039301
daf-16	fan-1	0.573173356657268	-0.0406419961384862	0.613815352795754	0.210698689956332
daf-16	egl-8	0.0503826657855356	-0.241367506045503	0.291750171831039	0.359170305676856
daf-16	polh-1	-0.462168264032361	-0.0745225753205032	-0.387645688711858	0.266375545851528
daf-16	pms-2	0.201232458339334	-0.769226859406364	0.970459317745698	0.0862445414847162
daf-16	ucp-4	0.14241078087849	-0.0636093679524947	0.206020148830985	0.407205240174673
daf-16	cep-1	0.631202210549482	-0.00360843064180318	0.634810641191285	0.193231441048035
daf-16	abl-1	0.600225379747128	-0.038780656961264	0.639006036708392	0.191048034934498
daf-16	brd-1	-0.388896609904011	0.0190231950821838	-0.407919804986195	0.247816593886463
daf-16	ire-1	-0.387131559262264	-0.0760156431570466	-0.311115916105217	0.313318777292576
daf-16	ife-2	-0.282289141295843	-0.00394436152811106	-0.278344779767732	0.330786026200873
daf-16	xpg-1	0.199403829588	0.0601128883683002	0.1392909412197	0.447598253275109
slx-1	mev-1	-1.60195312707138	-0.410342883076383	-1.191610243995	0.037117903930131
slx-1	mus-81	0.00173303978786177	0.504592420485071	-0.502859380697209	0.196506550218341
slx-1	fcd-2	-0.862237164159251	-0.613582524455931	-0.24865463970332	0.339519650655022
slx-1	nsy-1	0.159325981879272	0.0901082593323925	0.0692177225468795	0.49235807860262
slx-1	polk-1	-0.138641632611189	-3.35610052682697	3.21745889421578	0
slx-1	old-1	0.902183845838548	-0.847457376911207	1.74964122274976	0.0185589519650655
slx-1	umps-1	0.448445352033229	0.846770501621062	-0.398325149587833	0.25764192139738
slx-1	fbf-2	0.768152456032961	-0.187703667635276	0.955856123668237	0.0895196506550219
slx-1	mek-1	-2.02210479299956	-0.041295575164906	-1.98080921783465	0.00873362445414847
slx-1	hsp-3	2.91723684729935	-0.314443680888842	3.23168052818819	0
slx-1	pzf-1	-1.35647500346534	0.889793766580018	-2.24626877004536	0.00327510917030568
slx-1	him-4	-0.694489406553178	-0.799663756422099	0.105174349868921	0.462882096069869
slx-1	hsp-4	2.06509329513507	0.961441663403177	1.10365163173189	0.0655021834061136
slx-1	sgo-1	0.0840677602673677	-0.884959988959231	0.969027749226599	0.0862445414847162
slx-1	daf-16	-0.101115595280446	0.0998160194830854	-0.200931614763531	0.35589519650655
slx-1	shc-1	-2.82472462993759	0.272102101229054	-3.09682673116664	0
slx-1	cyp-14A5	0.592844199256467	-0.9834863063762	1.57633050563267	0.0251091703056768
slx-1	xpa-1	-0.379310552941366	-0.0461845923740358	-0.33312596056733	0.299126637554585
slx-1	natc-1	0.790014503358301	-0.139823346070582	0.929837849428883	0.0938864628820961
slx-1	cpna-2	-0.0795740737610152	-0.292346931084483	0.212772857323468	0.400655021834061
slx-1	him-8	-0.259033199936083	0.36486654566685	-0.623899745602933	0.153930131004367
slx-1	csb-1	0.879189737250463	-0.950329387133023	1.82951912438349	0.017467248908297
slx-1	xpf-1	1.0097541909228	-0.407046714128411	1.41680090505121	0.0338427947598253
slx-1	egl-27	0.457405873776223	-0.297211694988502	0.754617568764725	0.146288209606987
slx-1	rde-2	0.695458854829257	-0.0463196512877448	0.741778506117002	0.148471615720524
slx-1	hsr-9	0.306606784526221	-1.42823669846164	1.73484348298786	0.0185589519650655
slx-1	fan-1	-0.0860999796980548	-0.0205503661912891	-0.0655496135067657	0.430131004366812
slx-1	ife-2	0.13396549604091	-0.746289797660751	0.880255293701661	0.112445414847162
slx-1	brc-1	-0.119339715283201	0.130301493605408	-0.249641208888609	0.339519650655022
slx-1	spas-1	-0.351111382221988	-0.630150455612878	0.27903907339089	0.364628820960699
slx-1	ercc-1	-0.814059754806752	-0.86925153841099	0.055191783604238	0.502183406113537
slx-1	age-1	-0.487864112997011	0.0719575761086343	-0.559821689105645	0.175764192139738
slx-1	him-5	0.27172987115551	0.0384960358425319	0.233233835312978	0.38646288209607
slx-1	exo-1	-0.771317233402003	0.175472241861591	-0.946789475263594	0.0687772925764192
slx-1	trpa-1	0.542950652693116	-0.951416332320445	1.49436698501356	0.027292576419214
slx-1	cep-1	-0.712608752201123	-1.05410725570586	0.341498503504737	0.329694323144105
slx-1	klp-15	-0.112353398145744	0.305543949524375	-0.417897347670119	0.243449781659389
slx-1	pms-2	-1.26567728033354	0.211892766761862	-1.4775700470954	0.0174672489082969
slx-1	abl-1	0.200415540969265	-0.626466001748204	0.826881542717469	0.125545851528384
slx-1	brd-1	-1.34706589858048	-0.185447757359806	-1.16161814122067	0.0393013100436681
slx-1	ucp-4	-0.722717082207256	0.161308816341839	-0.884025898549095	0.0862445414847162
slx-1	xpg-1	0.174358660833538	-0.204086117751781	0.378444778585319	0.318777292576419
slx-1	polh-1	-0.363601560201211	-0.155850669289045	-0.207750890912166	0.353711790393013
slx-1	egl-8	0.733499143917079	0.0779497319176667	0.655549411999412	0.181222707423581
slx-1	ire-1	0.42175452126823	0.370563373118464	0.051191148149766	0.496724890829694
hsp-4	natc-1	-0.12463176989829	1.87511007551635	-1.99974184541464	0.00873362445414847
hsp-4	brd-1	-0.255514199957532	0.0411048805592362	-0.296619080516768	0.318777292576419
hsp-4	polk-1	0.407011198209378	0.0903825871426195	0.316628611066758	0.343886462882096
hsp-4	mek-1	-0.328430211465698	0.262639794497525	-0.591070005963223	0.16703056768559
hsp-4	mev-1	0.191369060030133	1.81720748736763	-1.6258384273375	0.0141921397379913
hsp-4	hsr-9	-0.64062959978577	-0.149732262815288	-0.490897336970482	0.199781659388646
hsp-4	abl-1	0.0906644815215079	0.203420766364122	-0.112756284842614	0.399563318777293
hsp-4	shc-1	-0.131686116824583	0.112540210817771	-0.244226327642354	0.34061135371179
hsp-4	umps-1	-0.46487224986917	0.0589935713801665	-0.523865821249336	0.185589519650655
hsp-4	msh-2	-2.10271145117137	-1.46978024439182	-0.63293120677955	0.15174672489083
hsp-4	polh-1	-0.196141686592585	-0.0189751171456713	-0.177166569446914	0.367903930131004
hsp-4	nsy-1	0.136139063548792	-0.221997834875268	0.35813689842406	0.325327510917031
hsp-4	slx-1	-0.454545040461413	-0.20641944657912	-0.248125593882293	0.339519650655022
hsp-4	him-8	-0.210441308487903	0.030244502190443	-0.240685810678346	0.341703056768559
hsp-4	cyp-14A5	0.563675882152135	-2.17060487712198	2.73428075927411	0.00109170305676853
hsp-4	ercc-1	-0.846183459306174	0.109492773645992	-0.955676232952166	0.0687772925764192
hsp-4	fcd-2	1.00541966357246	-1.47693789294308	2.48235755651554	0.00436681222707425
hsp-4	brc-1	-0.311681170752979	-0.064485936255394	-0.247195234497585	0.339519650655022
hsp-4	xpa-1	-1.00477651451475	-0.0574728036824688	-0.947303710832281	0.0687772925764192
hsp-4	mus-81	0.231196002822158	0.345103349666648	-0.11390734684449	0.399563318777293
hsp-4	old-1	1.03182937011464	-0.5209630659274	1.55279243604204	0.0251091703056768
hsp-4	him-4	0.200301368022129	0.176388800099743	0.023912567922386	0.479257641921397
hsp-4	csb-1	-0.953525349729257	-1.2927686669585	0.339243317229243	0.329694323144105
hsp-4	rde-2	1.02878828945897	-0.207869294624997	1.23665758408397	0.0534934497816594
hsp-4	pzf-1	-0.387513081517352	-0.466785773208509	0.079272691691157	0.485807860262009
hsp-4	fbf-2	1.51978628465332	0.624716707499081	0.895069577154239	0.103711790393013
hsp-4	xpf-1	1.03966373322176	0.595063616351549	0.444600116870211	0.282751091703057
hsp-4	sgo-1	0.0757717509301082	-0.118427924058832	0.19419967498894	0.414847161572052
hsp-4	klp-15	0.428102015602393	0.276221772094821	0.151880243507572	0.444323144104803
hsp-4	cpna-2	0.319399192673829	0.259356352111972	0.060042840561857	0.494541484716157
hsp-4	daf-16	-0.509506337123362	0.0884224871708118	-0.597928824294174	0.164847161572052
hsp-4	cep-1	0.364027371470213	-0.0887433584581798	0.452770729928393	0.275109170305677
hsp-4	egl-27	0.491603908386481	0.813744703312993	-0.322140794926512	0.304585152838428
hsp-4	pms-2	0.0555788335490684	0.0342749615888492	0.0213038719602192	0.478165938864629
hsp-4	egl-8	0.119122776294007	-0.042973275047418	0.162096051341425	0.439956331877729
hsp-4	him-5	-0.0403266957871224	0.00638462556243793	-0.0467113213495603	0.437772925764192
hsp-4	spas-1	-0.37474597397729	0.149718781223046	-0.524464755200336	0.185589519650655
hsp-4	ire-1	-0.358090763859041	-0.122646474249673	-0.235444289609368	0.342794759825328
hsp-4	fan-1	-0.433471265484727	0.252243030077401	-0.685714295562128	0.140829694323144
hsp-4	age-1	0.322338095988324	-0.027818218656123	0.350156314644447	0.327510917030568
hsp-4	exo-1	-0.0444212085741385	0.0979220875041933	-0.142343296078332	0.385371179039301
hsp-4	ife-2	0.132292053128791	0.0271592757647998	0.105132777363991	0.462882096069869
hsp-4	trpa-1	0.114324595536449	0.0311516744323729	0.0831729211040761	0.483624454148472
hsp-4	ucp-4	-0.0634100403373189	-0.0641302080460043	0.00072016770868541	0.4617903930131
hsp-4	xpg-1	0.0257076910172867	-0.0754827179102809	0.101190408927568	0.463973799126638
umps-1	hsp-3	-0.0853249379483691	-2.26998828546548	2.18466334751711	0.0109170305676856
umps-1	nsy-1	-1.45526328837756	-1.08188292546401	-0.37338036291355	0.276200873362445
umps-1	old-1	0.104019341652423	0.120748224874792	-0.016728883222369	0.454148471615721
umps-1	mus-81	1.18300620423795	0.1761113941973	1.00689481004065	0.0818777292576419
umps-1	rde-2	1.26335211899266	0.833159595099196	0.430192523893464	0.291484716157205
umps-1	msh-2	1.81684145783146	-2.8954014949602	4.71224295279166	0
umps-1	exo-1	0.429708494562271	0.311956307954749	0.117752186607522	0.456331877729258
umps-1	polh-1	0.01748358770596	0.0378756217089476	-0.0203920340029876	0.450873362445415
umps-1	csb-1	-1.19495633057748	0.599969879445307	-1.79492621002279	0.00982532751091703
umps-1	shc-1	2.11521552070964	0.0254293563936765	2.08978616431596	0.0131004366812227
umps-1	natc-1	1.13830612459069	5.09591531830084	-3.95760919371015	0
umps-1	hsp-4	3.08388186017163	1.57813600246506	1.50574585770657	0.027292576419214
umps-1	fcd-2	0.568485888346477	1.6494974591485	-1.08101157080202	0.0502183406113537
umps-1	him-4	1.15864506483799	-1.19502997940667	2.35367504424466	0.00655021834061131
umps-1	fbf-2	2.53706195918966	0.950364167190272	1.58669779199939	0.0251091703056768
umps-1	slx-1	-1.39190452758739	0.122629369060013	-1.5145338966474	0.0163755458515284
umps-1	cpna-2	0.924601334030445	-0.789060810651637	1.71366214468208	0.0185589519650655
umps-1	egl-27	0.260022338843721	-0.156903948292782	0.416926287136503	0.299126637554585
umps-1	trpa-1	2.89051382560448	-0.753013119241854	3.64352694484633	0
umps-1	him-5	1.69763571331167	-0.361283669086802	2.05891938239847	0.0131004366812227
umps-1	pzf-1	-0.151576482616301	-1.59008254636945	1.43850606375315	0.0316593886462883
umps-1	cyp-14A5	-0.472570568513777	-0.956282110596972	0.483711542083195	0.262008733624454
umps-1	daf-16	-0.194777068158762	-2.1515391334796	1.95676206532084	0.0141921397379913
umps-1	mev-1	2.14981409930633	4.26250598574864	-2.11269188644231	0.00327510917030568
umps-1	polk-1	-1.42548783170213	-1.61744476681496	0.19195693511283	0.415938864628821
umps-1	xpf-1	1.05739488321956	-0.771166938376307	1.82856182159587	0.017467248908297
umps-1	ercc-1	1.33359066946696	-0.424377252783285	1.75796792225024	0.0185589519650655
umps-1	brc-1	2.70488698200464	0.0343997528795306	2.67048722912511	0.00327510917030571
umps-1	him-8	0.457850391357386	-1.07248109389321	1.5303314852506	0.0262008733624454
umps-1	abl-1	1.5244856337607	0.14359922343863	1.38088641032207	0.037117903930131
umps-1	ife-2	0.404480000554176	-0.62453567410738	1.02901567466156	0.0786026200873362
umps-1	sgo-1	0.213846220434638	-0.0649550924838938	0.278801312918532	0.364628820960699
umps-1	xpa-1	0.357155338055239	0.0808704655430628	0.276284872512176	0.364628820960699
umps-1	spas-1	1.6193797938693	0.132209570896063	1.48717022297324	0.027292576419214
umps-1	pms-2	2.52989291284467	0.646796458548846	1.88309645429582	0.0163755458515283
umps-1	ire-1	1.19893147550975	-0.491390135689301	1.69032161119905	0.0218340611353712
umps-1	cep-1	0.393061852672966	-0.0945133504109328	0.487575203083899	0.260917030567686
umps-1	mek-1	-0.194672264421163	0.0126410610804966	-0.20731332550166	0.353711790393013
umps-1	age-1	1.0783601278427	-0.102075045458165	1.18043517330086	0.0589519650655022
umps-1	xpg-1	1.56696773997867	-0.439400029845198	2.00636776982387	0.0131004366812227
umps-1	ucp-4	-0.631230503601544	-0.372749272358576	-0.258481231242968	0.337336244541485
umps-1	brd-1	2.89166256039785	0.120940818815506	2.77072174158234	0.00109170305676853
umps-1	fan-1	0.802627580153964	0.171792872718564	0.6308347074354	0.195414847161572
umps-1	klp-15	1.48582354120701	1.19143321668267	0.29439032452434	0.35589519650655
umps-1	egl-8	0.484833151055328	0.0109476289561051	0.473885522099223	0.268558951965066
mev-1	hsp-4	2.69875705785385	-2.62030900474134	5.31906606259519	0
mev-1	brd-1	4.14982246322601	1.48998372352527	2.65983873970074	0.00327510917030571
mev-1	rde-2	1.94090656272315	1.39328716074319	0.54761940197996	0.243449781659389
mev-1	him-4	1.88312196942033	-1.03164519433934	2.91476716375967	0
mev-1	csb-1	3.8330570683948	-1.28000887244431	5.11306594083911	0
mev-1	trpa-1	-0.0359029483680025	-0.675990710838207	0.640087762470205	0.191048034934498
mev-1	him-8	-1.72491187236205	0.292984720826966	-2.01789659318902	0.00764192139737991
mev-1	egl-27	2.67548738407389	0.964972875665369	1.71051450840852	0.0185589519650655
mev-1	ife-2	-0.204783809164209	-0.0114113591887163	-0.193372449975493	0.359170305676856
mev-1	ucp-4	1.67934786078514	0.546172158059264	1.13317570272588	0.0622270742358079
mev-1	fbf-2	5.09851939940277	-0.202644292077361	5.30116369148013	0
mev-1	msh-2	-0.384624572965015	-0.061617514607911	-0.323007058357104	0.304585152838428
mev-1	polk-1	0.669316189471356	0.408452243146179	0.260863946325177	0.373362445414847
mev-1	nsy-1	-0.743210036445554	-1.00101396143597	0.257803924990416	0.375545851528384
mev-1	hsr-9	2.41986077966267	-1.14724707386819	3.56710785353086	0
mev-1	xpf-1	-0.0946711052648785	0.0963265219927776	-0.190997627257656	0.361353711790393
mev-1	pzf-1	0.756985364342896	-0.273241624770761	1.03022698911366	0.0786026200873362
mev-1	natc-1	-2.71581592581659	1.33171584905808	-4.04753177487467	0
mev-1	old-1	3.87239764927721	-1.27887494180153	5.15127259107874	0
mev-1	slx-1	1.38822206064873	1.0509746612672	0.33724739938153	0.331877729257642
mev-1	fcd-2	1.84693235678868	0.170282514194857	1.67664984259382	0.0218340611353712
mev-1	cpna-2	1.53077175797987	0.0419599116730253	1.48881184630684	0.027292576419214
mev-1	him-5	2.1842146005585	0.368981420038491	1.81523318052001	0.017467248908297
mev-1	cyp-14A5	1.67313545675457	0.836902939877074	0.836232516877496	0.122270742358079
mev-1	mus-81	1.53278433481963	1.09602232147824	0.43676201334139	0.287117903930131
mev-1	spas-1	1.38784670645323	0.976908598425141	0.410938108028089	0.305676855895197
mev-1	fan-1	2.14996235115371	1.01648586607665	1.13347648507706	0.0622270742358079
mev-1	mek-1	0.230455259445556	1.22611207597783	-0.995656816532274	0.064410480349345
mev-1	umps-1	3.96840058155813	3.14214112844887	0.82625945310926	0.125545851528384
mev-1	ercc-1	-0.127228326529152	1.57825240347773	-1.70548073000688	0.0131004366812227
mev-1	klp-15	3.80888919109538	1.7958051238731	2.01308406722228	0.0131004366812227
mev-1	age-1	-0.167232581021695	0.0216202726082678	-0.188852853629963	0.36353711790393
mev-1	brc-1	2.34862203966085	0.884335422262499	1.46428661739835	0.0294759825327511
mev-1	cep-1	1.71283138759262	1.44567146139241	0.26715992620021	0.367903930131004
mev-1	egl-8	1.29531574745507	1.07441239567225	0.22090335178282	0.398471615720524
mev-1	exo-1	0.417311465664035	1.34284622913158	-0.925534763467545	0.0731441048034935
mev-1	ire-1	0.305274158430593	0.684931618247391	-0.379657459816798	0.271834061135371
mev-1	daf-16	2.39988282902862	-0.815394542657129	3.21527737168575	0
mev-1	sgo-1	0.735417768727813	-0.413037312723466	1.14845508145128	0.0611353711790393
mev-1	pms-2	2.13056653816319	0.632830494680326	1.49773604348286	0.027292576419214
mev-1	xpa-1	2.81358002473279	-0.327681345642481	3.14126137037527	0
mev-1	abl-1	2.00887976126303	0.704052535871881	1.30482722539115	0.0436681222707423
mev-1	polh-1	3.29553252926825	1.53158872632319	1.76394380294506	0.0185589519650655
mev-1	xpg-1	1.5475824381181	1.38926560329288	0.15831683482522	0.439956331877729
him-4	mev-1	-0.785400269365322	0.983351591195679	-1.768751860561	0.0109170305676856
him-4	hsp-3	0.0946553086197443	-0.140401890550681	0.235057199170425	0.38646288209607
him-4	msh-2	-1.79809133177851	0.449768483547525	-2.24785981532604	0.00327510917030568
him-4	polk-1	-0.150712502764121	0.849666142632245	-1.00037864539637	0.064410480349345
him-4	pzf-1	0.919061379172844	0.608558939717368	0.310502439455476	0.34825327510917
him-4	old-1	2.67103559795457	0.916751456892178	1.75428414106239	0.0185589519650655
him-4	natc-1	3.41754199666943	-0.849583805113683	4.26712580178311	0
him-4	hsp-4	1.23489013757189	0.679168744146032	0.555721393425858	0.240174672489083
him-4	hsr-9	-1.5941353421961	0.710307720371194	-2.30444306256729	0.00327510917030568
him-4	xpa-1	0.0659356056334786	1.48096722562286	-1.41503161998938	0.0218340611353712
him-4	him-5	-3.06500828579943	0.886782828287869	-3.9517911140873	0
him-4	csb-1	0.350853141352194	-1.35911052848516	1.70996366983735	0.0185589519650655
him-4	spas-1	-1.21796628654043	-0.882711818596727	-0.335254467943703	0.295851528384279
him-4	nsy-1	-2.16739535377493	-0.697548856936343	-1.46984649683859	0.0174672489082969
him-4	rde-2	-1.24452174667612	0.133149232109246	-1.37767097878537	0.0240174672489083
him-4	cyp-14A5	-0.203351306231528	0.315150999280526	-0.518502305512054	0.187772925764192
him-4	fcd-2	-0.80389497755588	0.389256744218601	-1.19315172177448	0.037117903930131
him-4	cpna-2	-0.82511949439834	0.679365437037081	-1.50448493143542	0.0163755458515284
him-4	egl-27	-2.34258194350989	1.23014012093373	-3.57272206444362	0
him-4	brc-1	-0.565152269071003	0.644637970972536	-1.20979024004354	0.0360262008733624
him-4	umps-1	1.71938930289947	0.486522230591823	1.23286707230765	0.0534934497816594
him-4	shc-1	-0.521249216223495	0.366845936295565	-0.88809515251906	0.0851528384279476
him-4	mek-1	-1.13614851247302	0.909306122670042	-2.04545463514306	0.00655021834061135
him-4	exo-1	0.387305953300629	-0.407696739194766	0.795002692495395	0.138646288209607
him-4	him-8	-1.05731327695397	0.832979995600161	-1.89029327255413	0.00873362445414847
him-4	ercc-1	-0.858496199205757	-1.64006144106792	0.781565241862163	0.14410480349345
him-4	age-1	-0.705791983323737	-0.0374224474158964	-0.668369535907841	0.14410480349345
him-4	xpf-1	-0.272496160476011	-0.548972221646129	0.276476061170118	0.364628820960699
him-4	fbf-2	1.40908666702519	0.189041020381108	1.22004564664408	0.0556768558951966
him-4	sgo-1	-0.644091122284873	-1.68445197111639	1.04036084883152	0.0764192139737991
him-4	ire-1	0.45729913309246	0.536919958773367	-0.0796208256809069	0.417030567685589
him-4	mus-81	-0.317327463054332	0.94964343655563	-1.26697089960996	0.0338427947598253
him-4	slx-1	-0.234585405330299	0.894548922338808	-1.12913432766911	0.0458515283842795
him-4	pms-2	-1.62196213769808	0.514699568132027	-2.13666170583011	0.00327510917030568
him-4	daf-16	-1.72274060544277	-0.337476311371586	-1.38526429407118	0.0240174672489083
him-4	ucp-4	-2.27066731929679	0.34919433804433	-2.61986165734112	0.00109170305676856
him-4	brd-1	-1.85550665989443	0.759918369672556	-2.61542502956699	0.00109170305676856
him-4	trpa-1	0.00119446912721379	0.28814138504121	-0.286946915913996	0.326419213973799
him-4	fan-1	-0.958923697502993	0.183775677971658	-1.14269937547465	0.0436681222707424
him-4	cep-1	-0.722902346289437	0.211154078975029	-0.934056425264466	0.0731441048034935
him-4	klp-15	-0.608181061343898	0.684594363073201	-1.2927754244171	0.0316593886462882
him-4	abl-1	1.16262149208881	1.15795289520677	0.00466859688204013	0.462882096069869
him-4	egl-8	0.535320512258103	0.75050952835018	-0.215189016092077	0.351528384279476
him-4	ife-2	-0.104936109270975	0.981732256965007	-1.08666836623598	0.0502183406113537
him-4	polh-1	0.362278853335731	0.511134015734828	-0.148855162399097	0.381004366812227
him-4	xpg-1	0.551719441419875	0.848332156858829	-0.296612715438954	0.318777292576419
shc-1	msh-2	-1.15091800576837	-1.8461773301025	0.69525932433413	0.164847161572052
shc-1	umps-1	-0.273081115429116	0.387734987693817	-0.660816103122933	0.146288209606987
shc-1	hsp-3	0.655899292354715	-1.45751280795528	2.11341210030999	0.0131004366812227
shc-1	hsr-9	0.306053287177075	-2.63141665214875	2.93746993932582	0
shc-1	natc-1	0.379776578426413	0.338328602188269	0.041447976238144	0.491266375545852
shc-1	hsp-4	-0.413728875033809	0.59810046277494	-1.01182933780875	0.0633187772925764
shc-1	mev-1	0.961663704040564	1.32158267142192	-0.359918967381356	0.282751091703057
shc-1	old-1	2.08515170940331	-1.22548812325649	3.3106398326598	0
shc-1	nsy-1	0.976517127070968	-0.562609269315871	1.53912639638684	0.0262008733624454
shc-1	polk-1	0.502028421759497	-1.06417121233444	1.56619963409394	0.0251091703056768
shc-1	mek-1	-0.543725228261445	-0.192617779770173	-0.351107448491272	0.287117903930131
shc-1	sgo-1	0.335799429716004	-0.0716456367895049	0.407445066505509	0.305676855895197
shc-1	him-5	-0.341658129320208	0.715089133313656	-1.05674726263386	0.0524017467248908
shc-1	klp-15	-0.750934651397049	-0.633969645699487	-0.116965005697562	0.398471615720524
shc-1	fcd-2	0.747040922531569	1.07344764151615	-0.326406718984581	0.302401746724891
shc-1	cpna-2	0.365104437526519	-0.36920337393332	0.734307811459839	0.15174672489083
shc-1	brc-1	0.723128674288486	0.588699524803042	0.134429149485444	0.449781659388646
shc-1	xpa-1	-0.238334980310194	-0.468919470203249	0.230584489893055	0.388646288209607
shc-1	pzf-1	-0.327945154790067	-0.689045970011486	0.361100815221419	0.325327510917031
shc-1	him-4	1.38354671372467	-0.718469356687654	2.10201607041232	0.0131004366812227
shc-1	ercc-1	0.0441700274688703	-0.397919842522794	0.442089869991664	0.284934497816594
shc-1	him-8	-0.0101744922954511	0.315618373576415	-0.325792865871866	0.303493449781659
shc-1	egl-27	-1.12511266205819	0.67107219332055	-1.79618485537874	0.00982532751091703
shc-1	rde-2	1.41809947668317	0.452138653329938	0.965960823353232	0.0873362445414847
shc-1	csb-1	0.56648268486262	-0.703497712779587	1.26998039764221	0.0480349344978166
shc-1	fan-1	-0.612863361537929	0.0761243547673388	-0.688987716305268	0.138646288209607
shc-1	fbf-2	0.301131130083987	-0.596809715559885	0.897940845643872	0.102620087336245
shc-1	xpf-1	0.811047685405095	0.481242545923513	0.329805139481582	0.337336244541485
shc-1	cyp-14A5	-0.0177910759646151	-0.504909715202507	0.487118639237892	0.260917030567686
shc-1	slx-1	0.470711731025954	0.261104897043333	0.209606833982621	0.405021834061135
shc-1	spas-1	0.192264695418044	-0.536157925600575	0.728422621018619	0.152838427947598
shc-1	pms-2	-0.171019470959481	0.479184271498715	-0.650203742458196	0.149563318777293
shc-1	daf-16	0.117050569666712	-0.300569734535979	0.417620304202691	0.299126637554585
shc-1	cep-1	0.849197337931106	-0.234294581877012	1.08349191980812	0.0698689956331878
shc-1	ife-2	-0.212391324904382	0.414845296305558	-0.62723662120994	0.15174672489083
shc-1	polh-1	0.180255710881275	0.231158247158719	-0.050902536277444	0.437772925764192
shc-1	exo-1	0.462397405367154	0.276694956051506	0.185702449315648	0.421397379912664
shc-1	trpa-1	1.09791507167293	0.383610663040091	0.714304408632839	0.158296943231441
shc-1	xpg-1	0.0123549242304902	0.317778551864351	-0.305423627633861	0.317685589519651
shc-1	abl-1	0.399364435260949	0.559641271336316	-0.160276836075367	0.377729257641921
shc-1	ucp-4	-0.0142664030477252	0.345495348705959	-0.359761751753684	0.282751091703057
shc-1	age-1	0.782636885690126	-0.275988783926653	1.05862566961678	0.074235807860262
shc-1	egl-8	0.186530583522116	0.055125387008246	0.13140519651387	0.450873362445415
shc-1	ire-1	0.418604462657901	0.173239300314388	0.245365162343513	0.379912663755459
shc-1	brd-1	-0.0300386313322347	0.424520157302508	-0.454558788634743	0.220524017467249
ire-1	fbf-2	-0.834691252453981	0.0306101151101687	-0.86530136756415	0.0906113537117904
ire-1	hsp-4	1.61075946294958	0.298732391185062	1.31202707176452	0.0436681222707423
ire-1	hsp-3	-6.05966313736118	-5.98399287187186	-0.07567026548932	0.421397379912664
ire-1	cyp-14A5	1.80512413774948	0.581630391494112	1.22349374625537	0.0545851528384279
ire-1	hsr-9	-1.16386127999386	0.826513040210835	-1.99037432020469	0.00873362445414847
ire-1	xpa-1	-0.47679323886986	0.379500327437678	-0.856293566307538	0.0906113537117904
ire-1	slx-1	-1.75362612034139	0.774715384361039	-2.52834150470243	0.00109170305676856
ire-1	mus-81	0.884364793065753	0.206540453648374	0.677824339417379	0.171397379912664
ire-1	nsy-1	-0.155797204791256	0.03545608344861	-0.191253288239866	0.361353711790393
ire-1	polh-1	-1.50485471703023	0.918403140867881	-2.42325785789811	0.00327510917030568
ire-1	exo-1	0.276788014696967	0.561320383987167	-0.2845323692902	0.326419213973799
ire-1	csb-1	3.85579181505786	-0.506660666335154	4.36245248139301	0
ire-1	cpna-2	-0.317162482339294	-0.15185313754765	-0.165309344791644	0.373362445414847
ire-1	egl-8	0.97134001073309	-0.237238144635383	1.20857815536847	0.0567685589519651
ire-1	pzf-1	0.104589982595114	-1.29674775730456	1.40133773989967	0.0349344978165939
ire-1	xpg-1	-1.30701241633443	0.757843933185611	-2.06485634952004	0.00545851528384279
ire-1	ucp-4	-1.9045789611772	0.556789202049357	-2.46136816322656	0.00218340611353712
ire-1	msh-2	-0.188242790908891	-0.388840119366338	0.200597328457447	0.411572052401747
ire-1	him-4	-1.90692920125818	-1.34546447640575	-0.56146472485243	0.175764192139738
ire-1	fcd-2	0.095172609648144	0.94180410046972	-0.846631490821576	0.0927947598253275
ire-1	brc-1	-0.956612639834033	0.00102804579935509	-0.957640685633388	0.0687772925764192
ire-1	old-1	-0.167337239147174	0.579866173360437	-0.747203412507611	0.122270742358079
ire-1	umps-1	2.74558858934698	0.916585752134932	1.82900283721205	0.017467248908297
ire-1	shc-1	-0.209847298384904	0.345058909946055	-0.554906208330959	0.175764192139738
ire-1	polk-1	0.23815902706494	0.06735018051964	0.1708088465453	0.431222707423581
ire-1	rde-2	-1.96732329946213	0.611787489143164	-2.57911078860529	0.00109170305676856
ire-1	natc-1	2.81297285160645	3.2428575598117	-0.42988470820525	0.233624454148472
ire-1	mev-1	-0.376083347168762	1.31016644868349	-1.68624979585225	0.0131004366812227
ire-1	him-5	-0.756708653533193	0.096603289004775	-0.853311942537968	0.0906113537117904
ire-1	mek-1	-1.22252556749774	0.14508213024888	-1.36760769774662	0.0251091703056769
ire-1	trpa-1	0.43950915939995	-0.54148017843062	0.98098933783057	0.0862445414847162
ire-1	klp-15	3.72567743144043	-0.275112006721099	4.00078943816153	0
ire-1	xpf-1	-1.02611144736914	0.777120979834088	-1.80323242720323	0.00982532751091703
ire-1	spas-1	0.453012868203706	-0.168494651549592	0.621507519753298	0.201965065502183
ire-1	pms-2	0.883982242443454	0.622711470986278	0.261270771457176	0.373362445414847
ire-1	ercc-1	-2.12315275319967	-0.72655577092903	-1.39659698227064	0.0240174672489083
ire-1	him-8	-0.494219667390001	-0.609728436072785	0.115508768682784	0.456331877729258
ire-1	sgo-1	-0.777214196159251	0.0774345085476957	-0.854648704706947	0.0906113537117904
ire-1	ife-2	-1.3108515537064	0.44352198671802	-1.75437354042442	0.0109170305676856
ire-1	age-1	1.6455817554619	-0.28996585883822	1.93554761430012	0.0152838427947598
ire-1	fan-1	1.63907180190005	0.181599955856408	1.45747184604364	0.0305676855895196
ire-1	abl-1	-2.37691091303445	-0.200054477853361	-2.17685643518109	0.00327510917030568
ire-1	brd-1	-1.72404129925181	0.43054880885222	-2.15459010810403	0.00327510917030568
ire-1	cep-1	-0.893530257614565	0.173779822057927	-1.06731007967249	0.0502183406113537
mir-34	nsy-1	-1.73609325344278	-0.792226843397115	-0.943866410045665	0.0698689956331878
mir-34	klp-15	0.478265055748468	0.512856451325051	-0.034591395576583	0.442139737991266
mir-34	umps-1	0.792812560608263	-1.15111498322865	1.94392754383691	0.0152838427947598
mir-34	hsp-4	-0.581768907812577	0.957889688351946	-1.53965859616452	0.0163755458515284
mir-34	msh-2	-1.08912159898445	-1.34443328760299	0.25531168861854	0.37882096069869
mir-34	fbf-2	-2.8667489568412	0.402968229552592	-3.26971718639379	0
mir-34	pzf-1	-0.962940657772035	-0.735003537636384	-0.227937120135651	0.344978165938865
mir-34	rde-2	0.612087935791654	1.35031077321011	-0.738222837418456	0.125545851528384
mir-34	sgo-1	-0.553492525394884	0.398302523368715	-0.951795048763599	0.0687772925764192
mir-34	cpna-2	-1.36843689004871	0.161874500664212	-1.53031139071292	0.0163755458515284
mir-34	mev-1	-0.154569079424871	1.82046743405967	-1.97503651348454	0.00873362445414847
mir-34	him-4	-1.1206591254289	-0.776198739634762	-0.344460385794138	0.291484716157205
mir-34	pms-2	-0.0899145182122485	0.262709255488506	-0.352623773700754	0.286026200873362
mir-34	csb-1	-0.930604961035887	-1.91087625478011	0.980271293744223	0.0862445414847162
mir-34	polk-1	-0.147611377147478	-0.720430704469951	0.572819327322473	0.22707423580786
mir-34	mek-1	-0.00619158983538619	-0.473908410752959	0.467716820917573	0.271834061135371
mir-34	fcd-2	-1.06998627239508	-0.116088098101977	-0.953898174293103	0.0687772925764192
mir-34	hsr-9	-0.851319687079212	-0.278429505067949	-0.572890182011263	0.172489082969432
mir-34	xpf-1	-2.47981665328864	-0.848503635627811	-1.63131301766083	0.0141921397379913
mir-34	egl-27	-1.43267834018343	1.78995921488009	-3.22263755506352	0
mir-34	hsp-3	-0.458492351122934	1.03955998989874	-1.49805234102167	0.0174672489082969
mir-34	cyp-14A5	0.25757632391096	-1.21145626578078	1.46903258969174	0.0294759825327511
mir-34	him-5	0.0522197671109898	0.196569667689974	-0.144349900578984	0.384279475982533
mir-34	him-8	-0.0117533005884073	-0.34691223940459	0.335158938816183	0.33296943231441
mir-34	natc-1	-0.650358077854376	0.185255314236148	-0.835613392090524	0.0949781659388646
mir-34	daf-16	-1.44620547655043	-1.36577781145049	-0.08042766509994	0.417030567685589
mir-34	ife-2	0.0640654424889124	-0.990900100721502	1.05496554321041	0.0753275109170306
mir-34	mus-81	-1.37984457753103	0.277682636358536	-1.65752721388957	0.0131004366812227
mir-34	spas-1	-0.040981783271668	-0.409875990653363	0.368894207381695	0.323144104803493
mir-34	xpa-1	-0.719038490116519	0.161799186681246	-0.880837676797765	0.0873362445414847
mir-34	polh-1	-0.285465532514344	-0.105862150019304	-0.17960338249504	0.367903930131004
mir-34	ercc-1	-0.598009747893862	-0.536974732284114	-0.061035015609748	0.431222707423581
mir-34	ucp-4	-0.355464813769335	-0.132155509355221	-0.223309304414114	0.346069868995633
mir-34	brc-1	-0.696074548846119	0.13117285892532	-0.827247407771439	0.0960698689956332
mir-34	brd-1	-0.88665756747714	-0.212926394076836	-0.673731173400304	0.14410480349345
mir-34	exo-1	-0.293307383487393	0.292234047729384	-0.585541431216777	0.16703056768559
mir-34	fan-1	-0.298553715187165	0.346909310872783	-0.645463026059948	0.149563318777293
mir-34	egl-8	-0.791023650255678	0.211978679506359	-1.00300232976204	0.0633187772925764
mir-34	xpg-1	-0.436536144155607	0.00795056513406054	-0.444486709289668	0.224890829694323
mir-34	ire-1	-0.713016613842454	0.128988165740496	-0.84200477958295	0.0927947598253275
mir-34	shc-1	0.961355525446205	0.384679705238914	0.576675820207291	0.224890829694323
mir-34	abl-1	-0.520339096745597	0.254147041243665	-0.774486137989262	0.114628820960699
mir-34	trpa-1	-0.233835224900229	0.258768470770216	-0.492603695670445	0.199781659388646
mir-34	cep-1	0.600263140772994	0.320154855813488	0.280108284959506	0.364628820960699
mir-34	slx-1	-0.545434583015873	0.342993836918161	-0.888428419934034	0.0851528384279476
mir-34	age-1	-0.462846833452015	0.37737642317872	-0.840223256630735	0.0927947598253275
hsr-9	umps-1	0.430764883693523	0.861570587846922	-0.430805704153399	0.233624454148472
hsr-9	hsp-4	-5.28929700191148	-1.03707070873367	-4.25222629317781	0
hsr-9	mev-1	0.169793579812334	1.47481359243206	-1.30502001261973	0.0316593886462882
hsr-9	polk-1	-0.746349701647946	1.04975700431605	-1.796106705964	0.00982532751091703
hsr-9	fcd-2	-0.756134109456001	1.36555901047697	-2.12169311993297	0.00327510917030568
hsr-9	klp-15	0.655066302101025	1.50744460802574	-0.852378305924715	0.0906113537117904
hsr-9	shc-1	0.977780999065812	1.0799968614422	-0.102215862376388	0.406113537117904
hsr-9	old-1	2.25828322040395	-1.34452965777566	3.60281287817961	0
hsr-9	nsy-1	0.150104048473883	-1.50768839796895	1.65779244644283	0.0229257641921398
hsr-9	cpna-2	-1.30337367381847	0.585613110023895	-1.88898678384237	0.00873362445414847
hsr-9	mus-81	-2.38893927347017	1.17946708147431	-3.56840635494448	0
hsr-9	hsp-3	-1.6407922300565	-0.903834968764261	-0.736957261292239	0.126637554585153
hsr-9	him-4	-1.25556511253476	0.738954966017603	-1.99452007855236	0.00873362445414847
hsr-9	xpf-1	-1.14560498459275	-2.28641084428805	1.1408058596953	0.0622270742358079
hsr-9	ercc-1	-0.128311974735069	0.656986210250542	-0.785298184985611	0.110262008733624
hsr-9	msh-2	-1.8668252684569	0.357571101794899	-2.2243963702518	0.00327510917030568
hsr-9	mek-1	-1.25260970517773	0.428610011001887	-1.68121971617962	0.0131004366812227
hsr-9	fbf-2	-0.666386094870315	-1.82680188078595	1.16041578591564	0.0600436681222707
hsr-9	xpa-1	0.198790968940621	-0.769074969747391	0.967865938688012	0.0862445414847162
hsr-9	trpa-1	0.412253602969136	0.468642421497405	-0.056388818528269	0.433406113537118
hsr-9	pms-2	-0.740050246146899	1.08238316553189	-1.82243341167879	0.00982532751091703
hsr-9	csb-1	-0.276222270438354	-0.949779018941468	0.673556748503114	0.173580786026201
hsr-9	pzf-1	-0.512199026920527	-0.594667125739194	0.082468098818667	0.48471615720524
hsr-9	rde-2	-1.27862915245965	1.51833591451974	-2.79696506697939	0.00109170305676856
hsr-9	him-5	0.196253461483098	1.06872528684597	-0.872471825362872	0.0895196506550218
hsr-9	sgo-1	0.811907605401973	0.165602056100863	0.64630554930111	0.187772925764192
hsr-9	him-8	1.16967513742057	0.125341489134378	1.04433364828619	0.0753275109170306
hsr-9	natc-1	1.63781903431308	0.499488569530044	1.13833046478304	0.0622270742358079
hsr-9	spas-1	0.0138140601359362	-1.84606382987131	1.85987789000725	0.0163755458515283
hsr-9	ire-1	1.26840418540788	0.755212948264972	0.513191237142908	0.25
hsr-9	cyp-14A5	-0.709186405153504	-0.183358317139234	-0.52582808801427	0.182314410480349
hsr-9	age-1	-0.143236032821984	0.876978166124683	-1.02021419894667	0.0611353711790393
hsr-9	exo-1	-1.14067978042696	0.68088676267712	-1.82156654310408	0.00982532751091703
hsr-9	fan-1	-0.937904282065998	1.10977172569139	-2.04767600775739	0.00655021834061135
hsr-9	brc-1	0.974354116350804	0.71084172564374	0.263512390707064	0.37117903930131
hsr-9	daf-16	-1.22726239007381	-0.462271141105715	-0.764991248968095	0.118995633187773
hsr-9	ucp-4	0.960164714977962	1.02506378943985	-0.064899074461888	0.431222707423581
hsr-9	cep-1	1.35440799099639	1.15295728802844	0.20145070296795	0.40938864628821
hsr-9	brd-1	0.381044318140332	0.678580701831268	-0.297536383690936	0.318777292576419
hsr-9	abl-1	1.22455998995841	0.872902500854659	0.351657489103751	0.326419213973799
hsr-9	xpg-1	0.593849961911552	0.65615932546199	-0.0623093635504379	0.431222707423581
hsr-9	egl-8	0.0807930842985011	-0.673658035383519	0.75445111968202	0.146288209606987
hsr-9	polh-1	-0.764860557829551	0.547592332150187	-1.31245288997974	0.0305676855895196
hsr-9	slx-1	0.811776223744185	0.575074005909948	0.236702217834237	0.38646288209607
hsr-9	ife-2	-0.316947527377588	0.475876135094779	-0.792823662472367	0.108078602620087
hsr-9	egl-27	1.61361892141155	1.89451850450567	-0.28089958309412	0.327510917030568
natc-1	mev-1	-0.146230331532428	-2.90314502560279	2.75691469407036	0.00109170305676853
natc-1	hsp-4	-0.31913606907959	-2.75638302510939	2.4372469560298	0.00545851528384278
natc-1	hsp-3	-2.16497368009911	-3.99418753930182	1.82921385920271	0.017467248908297
natc-1	egl-27	-2.27193474099092	0.531068123005693	-2.80300286399661	0.00109170305676856
natc-1	csb-1	-1.15575014321854	0.474834669763331	-1.63058481298187	0.0141921397379913
natc-1	cpna-2	-1.59899619549663	-1.23111251042351	-0.36788368507312	0.279475982532751
natc-1	him-5	-2.03183870769375	-2.25597799138481	0.22413928369106	0.39410480349345
natc-1	fcd-2	0.535476764216417	-1.70307229821367	2.23854906243009	0.00982532751091703
natc-1	xpf-1	0.401204001982509	-1.43010672880065	1.83131073078316	0.017467248908297
natc-1	rde-2	0.367805821984352	-2.66072906390667	3.02853488589102	0
natc-1	slx-1	-1.57012038484719	-1.26145865272909	-0.3086617321181	0.314410480349345
natc-1	umps-1	-0.423468671312051	-1.4551713404859	1.03170266917385	0.0786026200873362
natc-1	fbf-2	0.633259504466903	-1.0014461858542	1.6347056903211	0.0240174672489083
natc-1	him-4	0.728714239357913	-2.40407492797504	3.13278916733295	0
natc-1	xpa-1	1.26317893284758	0.580342527593832	0.682836405253748	0.169213973799127
natc-1	shc-1	-2.32241528889482	-2.69594471815148	0.37352942925666	0.320960698689956
natc-1	pzf-1	-1.64154266607315	0.233464607553539	-1.87500727362669	0.00873362445414847
natc-1	klp-15	0.848175832562922	-0.681961062535011	1.53013689509793	0.0262008733624454
natc-1	nsy-1	-1.40479788307592	0.262022806407338	-1.66682068948326	0.0131004366812227
natc-1	old-1	3.14663976302265	0.350404638908868	2.79623512411378	0.00109170305676853
natc-1	mek-1	-0.286488726386903	-1.61402197815334	1.32753325176644	0.0393013100436681
natc-1	spas-1	0.396210254577299	-0.594327985099375	0.990538239676674	0.0851528384279476
natc-1	msh-2	0.272799300183421	-0.14611972121721	0.418919021400631	0.298034934497817
natc-1	xpg-1	-0.13670428094	-0.0715065261554044	-0.0651977547845956	0.431222707423581
natc-1	him-8	1.63783774356477	0.126480774251548	1.51135696931322	0.0262008733624454
natc-1	mus-81	0.256489895659312	-1.15926861531379	1.4157585109731	0.0338427947598253
natc-1	abl-1	-0.604124628975357	0.0504278618806638	-0.654552490856021	0.147379912663755
natc-1	fan-1	0.0764359782589719	-0.137883986211918	0.21431996447089	0.399563318777293
natc-1	brc-1	0.490960644958148	-0.5086275728813	0.999588217839448	0.084061135371179
natc-1	sgo-1	0.440466990336952	-0.671454636680333	1.11192162701728	0.0622270742358079
natc-1	ife-2	0.322763470679246	-0.815537183765995	1.13830065444524	0.0622270742358079
natc-1	polk-1	0.464057472615754	0.288316722744125	0.175740749871629	0.427947598253275
natc-1	daf-16	0.649566997637184	-1.16418123284604	1.81374823048322	0.017467248908297
natc-1	cep-1	0.266542599747393	-0.313441592075149	0.579984191822542	0.222707423580786
natc-1	brd-1	0.463395165125987	-0.828186945878609	1.2915821110046	0.0447598253275109
natc-1	ucp-4	-0.00831070751982674	0.653776644720722	-0.662087352240549	0.146288209606987
natc-1	cyp-14A5	0.748175108300867	-0.159614328650837	0.907789436951704	0.101528384279476
natc-1	exo-1	-0.144325818239685	-0.545408425143035	0.40108260690335	0.305676855895197
natc-1	ire-1	0.484937105922349	-0.80195584652519	1.28689295244754	0.0458515283842795
natc-1	egl-8	0.591877076282935	-0.585965394326946	1.17784247060988	0.0589519650655022
natc-1	ercc-1	0.258111054477965	-0.303928395425803	0.562039449903768	0.233624454148472
natc-1	pms-2	0.284002383363875	-0.382623142808305	0.66662552617218	0.175764192139738
natc-1	age-1	0.374415769278012	-0.0703529145703093	0.444768683848321	0.282751091703057
natc-1	trpa-1	1.25713827625254	0.736727157863882	0.520411118388658	0.25
natc-1	polh-1	0.309349111206081	0.0644792429086305	0.24486986829745	0.379912663755459
cep-1	polk-1	0.576361854365252	-0.229201100266344	0.805562954631596	0.137554585152838
cep-1	abl-1	-0.489314211137725	0.656199643530156	-1.14551385466788	0.0425764192139738
cep-1	mus-81	-2.65284199943073	-0.354555310216869	-2.29828668921386	0.00327510917030568
cep-1	hsr-9	0.894662112278279	-0.913879886110976	1.80854199838926	0.017467248908297
cep-1	old-1	1.29099147409086	1.3698183722302	-0.0788268981393401	0.417030567685589
cep-1	mev-1	1.05555931991583	0.503247005752541	0.552312314163289	0.241266375545852
cep-1	trpa-1	1.05618357986123	-0.0603318503536247	1.11651543021485	0.0622270742358079
cep-1	polh-1	-0.0999772013401082	-0.0862093358433534	-0.0137678654967548	0.454148471615721
cep-1	hsp-3	0.842161353066619	-0.889080273657975	1.73124162672459	0.0185589519650655
cep-1	msh-2	-0.057508764886337	-0.301622411777155	0.244113646890818	0.379912663755459
cep-1	fcd-2	1.36215404897723	0.750155203240461	0.611998845736769	0.210698689956332
cep-1	hsp-4	-0.725001144230132	-0.775790414621724	0.0507892703915921	0.496724890829694
cep-1	natc-1	2.7694581323448	0.0578279289329904	2.71163020341181	0.00218340611353707
cep-1	pzf-1	0.294844113272744	-0.174974562612985	0.469818675885729	0.270742358078603
cep-1	him-4	1.08436330347444	0.273624086143158	0.810739217331282	0.135371179039301
cep-1	brc-1	1.11608149531262	0.117682634126338	0.998398861186282	0.084061135371179
cep-1	brd-1	0.880599140368687	-0.382771045637016	1.2633701860057	0.0491266375545851
cep-1	nsy-1	1.5396453419724	-0.916611290902946	2.45625663287535	0.00545851528384278
cep-1	umps-1	0.934656954114309	0.386536709273378	0.548120244840931	0.243449781659389
cep-1	egl-27	-0.128038676968591	-0.627659243882603	0.499620566914012	0.25764192139738
cep-1	mek-1	0.412997003395141	-0.0550023828129602	0.467999386208101	0.271834061135371
cep-1	fbf-2	-1.1169224425512	-0.381451632762737	-0.735470809788463	0.12882096069869
cep-1	age-1	-0.295266245848373	-0.400812946070701	0.105546700222328	0.462882096069869
cep-1	cyp-14A5	-0.157670976979538	0.127720338337116	-0.285391315316654	0.326419213973799
cep-1	xpf-1	1.45622356136993	0.847737773750974	0.608485787618956	0.210698689956332
cep-1	him-5	-0.0500700985267216	-0.368888103342166	0.318818004815444	0.341703056768559
cep-1	xpa-1	0.717559722416842	-0.182820225888688	0.90037994830553	0.101528384279476
cep-1	ercc-1	-0.220010537107287	-0.153793439370631	-0.066217097736656	0.430131004366812
cep-1	fan-1	-0.544939730694217	-0.802523643657454	0.257583912963237	0.375545851528384
cep-1	daf-16	0.156291920299565	-0.00464436563003033	0.160936285929595	0.439956331877729
cep-1	klp-15	-0.113506539370086	0.280997050644069	-0.394503590014155	0.264192139737991
cep-1	sgo-1	0.591427262557141	-0.378676278799807	0.970103541356948	0.0862445414847162
cep-1	spas-1	0.108992483152171	-0.160507611710925	0.269500094863096	0.367903930131004
cep-1	cpna-2	-0.879681820813295	0.446091323138061	-1.32577314395136	0.0294759825327511
cep-1	csb-1	-0.889231787363099	0.135157354406516	-1.02438914176961	0.0589519650655022
cep-1	slx-1	0.69341659193851	-1.69614489942771	2.38956149136622	0.00545851528384278
cep-1	shc-1	0.177613560438936	-0.91332309596311	1.09093665640205	0.0665938864628821
cep-1	him-8	0.299396702482016	-0.122737468101735	0.422134170583751	0.296943231441048
cep-1	pms-2	0.366834914668586	-0.0727949041934032	0.439629818861989	0.284934497816594
cep-1	rde-2	1.70375095758058	0.459562438522037	1.24418851905854	0.0534934497816594
cep-1	exo-1	0.532371646517639	-0.141016571960974	0.673388218478613	0.173580786026201
cep-1	egl-8	0.12290655437921	-0.22973437503934	0.35264092941855	0.326419213973799
cep-1	ife-2	0.623995827266198	-0.476854751305325	1.10085057857152	0.0655021834061136
cep-1	ire-1	0.0392955715959953	-0.0505363769912643	0.0898319485872596	0.475982532751092
cep-1	ucp-4	0.583386730819629	0.197523132466352	0.385863598353277	0.312227074235808
cep-1	xpg-1	-0.317575786519933	0.186833305659432	-0.504409092179365	0.196506550218341
pms-2	klp-15	-0.461006922182325	0.741706850150955	-1.20271377233328	0.037117903930131
pms-2	msh-2	-1.97008872415261	-1.02491002407703	-0.94517870007558	0.0698689956331878
pms-2	hsr-9	-2.38520730328135	0.264750489940942	-2.64995779322229	0.00109170305676856
pms-2	mus-81	-0.366413882929311	-0.329070988430804	-0.037342894498507	0.439956331877729
pms-2	nsy-1	0.909543121631066	-0.685799391201284	1.59534251283235	0.0251091703056768
pms-2	mev-1	-2.48567640348864	0.618100218051968	-3.10377662154061	0
pms-2	rde-2	0.213162609660934	-0.289822242876482	0.502984852537416	0.256550218340611
pms-2	hsp-3	0.265178591114191	-1.77763806703891	2.0428166581531	0.0131004366812227
pms-2	hsp-4	0.250598353898308	1.12808013895445	-0.877481785056142	0.0873362445414847
pms-2	umps-1	-1.38631222739796	-0.302845425498458	-1.0834668018995	0.0502183406113537
pms-2	old-1	1.49287775037247	-0.446337869605279	1.93921561997775	0.0152838427947598
pms-2	natc-1	-0.439539904952763	0.288664524592712	-0.728204429545475	0.132096069868996
pms-2	csb-1	-0.313813848802802	0.519184253610565	-0.832998102413367	0.0949781659388646
pms-2	polk-1	-1.84758952891909	-0.203552848944283	-1.64403667997481	0.0141921397379913
pms-2	cyp-14A5	-0.686642351253367	0.420186897870967	-1.10682924912433	0.0491266375545851
pms-2	pzf-1	-1.83373645901368	1.10505215116355	-2.93878861017723	0
pms-2	him-5	-0.0685799296948505	0.0424770368176066	-0.111056966512457	0.399563318777293
pms-2	fcd-2	1.25202035325532	0.441225660576808	0.810794692678512	0.135371179039301
pms-2	him-4	-1.91298334456839	-0.0300158283550989	-1.88296751621329	0.00873362445414847
pms-2	fbf-2	-0.41032021836226	0.532868656812344	-0.943188875174604	0.0698689956331878
pms-2	xpa-1	0.28585407568951	-0.88672457846183	1.17257865415134	0.0589519650655022
pms-2	shc-1	-1.12347731415369	-0.713691927593093	-0.409785386560597	0.246724890829694
pms-2	him-8	-1.23237384018323	-0.394719730607567	-0.837654109575663	0.0938864628820961
pms-2	slx-1	-1.39550073881057	0.0545921040067544	-1.45009284281732	0.0174672489082969
pms-2	sgo-1	-1.9070148872216	-0.608481267438245	-1.29853361978335	0.0316593886462882
pms-2	mek-1	-0.780393012028408	-0.359053213782613	-0.421339798245795	0.241266375545852
pms-2	daf-16	-2.79597941264523	-0.298650398744513	-2.49732901390072	0.00218340611353712
pms-2	xpf-1	0.0494990096971355	0.0833773700501834	-0.0338783603530479	0.442139737991266
pms-2	ercc-1	-0.947195797434323	-0.0096155732205084	-0.937580224213815	0.0720524017467249
pms-2	cpna-2	-0.92522383699881	0.242633337974177	-1.16785717497299	0.0393013100436681
pms-2	age-1	-0.269135424691386	0.129965814375605	-0.399101239066991	0.25764192139738
pms-2	egl-27	0.776519728098101	-0.871829391966154	1.64834912006426	0.0229257641921398
pms-2	polh-1	-0.862995393822604	0.0742650978488185	-0.937260491671423	0.0720524017467249
pms-2	spas-1	-0.615889493845784	0.267497115487489	-0.883386609333273	0.0862445414847162
pms-2	brc-1	-0.395016961443035	0.0799800542598912	-0.474997015702926	0.206331877729258
pms-2	trpa-1	0.0822854194537395	0.528523957859297	-0.446238538405557	0.224890829694323
pms-2	egl-8	-1.89173518127483	-0.368852196987147	-1.52288298428768	0.0163755458515284
pms-2	fan-1	-0.968846265612334	-0.206875863690883	-0.761970401921451	0.118995633187773
pms-2	abl-1	0.106416034054568	-0.0898862831011822	0.19630231715575	0.413755458515284
pms-2	exo-1	0.276793953032192	0.0163740177548679	0.260419935277324	0.373362445414847
pms-2	xpg-1	-1.19281175168565	0.0506634984534132	-1.24347525013906	0.0338427947598253
pms-2	ire-1	-0.197905440077026	-0.0792454702192207	-0.118659969857805	0.398471615720524
pms-2	ife-2	-2.2519677120079	-0.121919012445571	-2.13004869956233	0.00327510917030568
pms-2	cep-1	-0.404157040464833	0.0552200571478525	-0.459377097612685	0.218340611353712
pms-2	brd-1	-0.813027647707667	0.102640806926848	-0.915668454634515	0.0753275109170306
pms-2	ucp-4	-1.75992341675024	0.172915217099951	-1.93283863385019	0.00873362445414847
ucp-4	mev-1	0.284381518128416	1.22597671790818	-0.941595199779764	0.0709606986899563
ucp-4	slx-1	-1.39215891538573	0.828709438240231	-2.22086835362596	0.00327510917030568
ucp-4	umps-1	5.24565573525188	0.587008838216193	4.65864689703569	0
ucp-4	msh-2	-1.77681282779318	0.536267840489833	-2.31308066828301	0.00327510917030568
ucp-4	fbf-2	-1.09686164587629	0.0230838874995022	-1.11994553337579	0.0480349344978166
ucp-4	mus-81	-1.5473062154396	-2.30941423107817	0.76210801563857	0.146288209606987
ucp-4	old-1	1.49825873110263	-0.889770435623176	2.38802916672581	0.00545851528384278
ucp-4	hsp-4	-0.870062272016742	0.135787842418039	-1.00585011443478	0.0633187772925764
ucp-4	natc-1	1.02209159003015	-0.431781642523933	1.45387323255408	0.0305676855895196
ucp-4	fcd-2	1.01769451402405	1.13955317604419	-0.12185866202014	0.396288209606987
ucp-4	cpna-2	-0.584352887881042	0.417120238669583	-1.00147312655062	0.064410480349345
ucp-4	hsr-9	-2.18854026080251	0.952422087353223	-3.14096234815573	0
ucp-4	sgo-1	0.274099880811726	0.755254650196332	-0.481154769384606	0.203056768558952
ucp-4	mek-1	-1.30031014880179	0.223550271566637	-1.52386042036843	0.0163755458515284
ucp-4	daf-16	-0.218978757961183	-0.255366258471658	0.036387500510475	0.487991266375546
ucp-4	cyp-14A5	-0.179583765126772	-0.736666484166304	0.557082719039532	0.240174672489083
ucp-4	xpf-1	1.27543946661569	1.26536394516822	0.0100755214474701	0.470524017467249
ucp-4	csb-1	0.769149663196632	0.624211670609061	0.144937992587571	0.446506550218341
ucp-4	shc-1	0.724946385784587	0.353706968936015	0.371239416848572	0.322052401746725
ucp-4	him-4	0.913816050296825	0.522530930046173	0.391285120250652	0.310043668122271
ucp-4	rde-2	2.4525172566286	0.0909711889814492	2.36154606764715	0.00545851528384278
ucp-4	hsp-3	2.84102549755322	0.740949155416634	2.10007634213659	0.0131004366812227
ucp-4	nsy-1	0.795882904681069	0.00487963278964288	0.791003271891426	0.140829694323144
ucp-4	brc-1	0.44307397627701	0.525579365612576	-0.082505389335566	0.417030567685589
ucp-4	pzf-1	0.854781335778033	0.241135863361115	0.613645472416918	0.210698689956332
ucp-4	him-8	0.24740095236508	0.402133321683744	-0.154732369318664	0.381004366812227
ucp-4	fan-1	-0.355066365015587	-0.113905448261555	-0.241160916754032	0.34061135371179
ucp-4	cep-1	0.545526226665529	0.0347670916128337	0.510759135052695	0.252183406113537
ucp-4	him-5	0.329256019065159	0.511780341941086	-0.182524322875927	0.365720524017467
ucp-4	spas-1	-0.5607440952565	-0.189985733060546	-0.370758362195954	0.277292576419214
ucp-4	egl-27	-1.63562663565026	0.198756896005698	-1.83438353165596	0.00982532751091703
ucp-4	klp-15	1.18216591485766	-0.20261514200509	1.38478105686275	0.037117903930131
ucp-4	ercc-1	-1.30788082825353	0.523700489284251	-1.83158131753778	0.00982532751091703
ucp-4	ife-2	-1.8417891391215	0.444299248732898	-2.2860883878544	0.00327510917030568
ucp-4	egl-8	1.22554642926109	0.179795250518985	1.0457511787421	0.0753275109170306
ucp-4	polk-1	-1.40666799651302	-0.321916387852116	-1.0847516086609	0.0502183406113537
ucp-4	pms-2	-0.581179941116898	0.302164049822673	-0.883343990939571	0.0862445414847162
ucp-4	trpa-1	1.10602546916431	0.194451208078078	0.911574261086232	0.101528384279476
ucp-4	abl-1	0.00756331660022999	0.586560117656074	-0.578996801055844	0.170305676855895
ucp-4	age-1	0.604402365966497	-0.707277806421144	1.31168017238764	0.0436681222707423
ucp-4	polh-1	-0.122525194734352	0.436372775637919	-0.558897970372271	0.175764192139738
ucp-4	exo-1	0.613568420144361	0.0266697549180666	0.586898665226294	0.221615720524017
ucp-4	xpa-1	0.0730157719940275	-0.12708448120851	0.200100253202537	0.411572052401747
ucp-4	ire-1	0.53763075107035	0.480546575079829	0.057084175990521	0.503275109170306
ucp-4	xpg-1	-1.61533336773792	0.228710100110324	-1.84404346784824	0.00982532751091703
him-8	mek-1	-2.56101310565137	-0.598781547063097	-1.96223155858827	0.00873362445414847
him-8	nsy-1	1.17790110015583	-1.65728752835093	2.83518862850676	0
him-8	old-1	-2.90361400051737	-2.88815061553109	-0.0154633849862797	0.454148471615721
him-8	umps-1	-0.411084360040913	-0.634960406606313	0.2238760465654	0.395196506550218
him-8	hsr-9	0.0362727400520893	-0.297543542068698	0.333816282120787	0.33296943231441
him-8	mev-1	0.195847225725915	0.991330795597131	-0.795483569871216	0.106986899563319
him-8	fcd-2	-0.0703719392848227	-1.27451970242922	1.2041477631444	0.0567685589519651
him-8	slx-1	-0.242414824879755	-0.300076779972493	0.057661955092738	0.503275109170306
him-8	sgo-1	0.997387925668195	0.679598296615405	0.31778962905279	0.342794759825327
him-8	him-4	0.703102728444894	0.773728574717097	-0.070625846272203	0.424672489082969
him-8	rde-2	1.45501866572405	-0.560650786272167	2.01566945199622	0.0131004366812227
him-8	natc-1	1.80790466044951	1.72023525545048	0.0876694049990299	0.479257641921397
him-8	egl-27	0.345243976158549	0.0103248289761905	0.334919147182358	0.33296943231441
him-8	fbf-2	2.62579135547773	0.00714559091552833	2.6186457645622	0.00327510917030571
him-8	pzf-1	-0.625929277285215	-0.76723802697222	0.141308749687005	0.446506550218341
him-8	polk-1	0.260571901770919	-2.94883902638161	3.20941092815253	0
him-8	csb-1	1.89784633971864	0.488561209643846	1.40928513007479	0.0349344978165939
him-8	shc-1	-1.32799238991769	-1.25313563992762	-0.0748567499900701	0.421397379912664
him-8	hsp-4	1.40406846421993	1.22594937747063	0.1781190867493	0.424672489082969
him-8	mus-81	2.45234008542641	0.553295085740258	1.89904499968615	0.0163755458515283
him-8	him-5	-0.563764872610289	-0.458487062279251	-0.105277810331038	0.402838427947598
him-8	spas-1	-0.780701667099738	-0.550144024808382	-0.230557642291356	0.344978165938865
him-8	brc-1	-0.2368208970441	0.559944857892549	-0.796765754936649	0.106986899563319
him-8	ife-2	0.700660664570405	-0.342529739292548	1.04319040386295	0.0753275109170306
him-8	daf-16	-0.800378514830812	-0.509329348822897	-0.291049166007915	0.322052401746725
him-8	ercc-1	-0.103513764891399	-0.587532302528907	0.484018537637508	0.262008733624454
him-8	xpa-1	0.975992423376807	0.330957421610506	0.645035001766301	0.188864628820961
him-8	xpf-1	1.14666284676089	-0.177385231231519	1.32404807799241	0.0403930131004366
him-8	cyp-14A5	0.567022609686928	-0.388768212540449	0.955790822227377	0.0895196506550219
him-8	cpna-2	-0.167356909924315	0.765272264387814	-0.932629174312129	0.0731441048034935
him-8	fan-1	-1.47968008873558	0.272569622353079	-1.75224971108866	0.0120087336244541
him-8	trpa-1	0.355110394936358	-0.869135346266813	1.22424574120317	0.0545851528384279
him-8	xpg-1	0.816721825399094	-0.289515065592584	1.10623689099168	0.0655021834061136
him-8	klp-15	0.822519566932345	-0.00861220788682632	0.831131774819171	0.125545851528384
him-8	egl-8	0.233392505680605	0.0819798766477008	0.151412629032904	0.444323144104803
him-8	ire-1	-1.04275368297201	-0.374525311919384	-0.668228371052626	0.14410480349345
him-8	cep-1	-1.16063234340727	0.592129109922777	-1.75276145333005	0.0120087336244541
him-8	polh-1	0.768381631629021	-0.242625231488131	1.01100686311715	0.0807860262008734
him-8	ucp-4	0.845150453430779	-0.00232587132531478	0.847476324756094	0.120087336244541
him-8	pms-2	0.145722115909014	-0.536268651564066	0.68199076747308	0.169213973799127
him-8	exo-1	1.11905921351932	-0.0975008919910874	1.21656010551041	0.0556768558951966
him-8	abl-1	2.06506482443936	0.403175027708212	1.66188979673115	0.0229257641921398
him-8	age-1	-0.285033956104929	0.417339696287098	-0.702373652392027	0.13646288209607
him-8	brd-1	-0.00877831949062286	0.131567542368297	-0.14034586185892	0.385371179039301
xpf-1	msh-2	1.15652423690826	-0.0114264634445442	1.1679507003528	0.0600436681222707
xpf-1	pzf-1	0.879646876807082	-0.214899869028826	1.09454674583591	0.0655021834061136
xpf-1	polk-1	-2.23684171826471	-0.195536174796257	-2.04130554346845	0.00655021834061135
xpf-1	him-4	-1.22900560579967	-0.247965710786129	-0.981039895013541	0.0655021834061135
xpf-1	nsy-1	-0.524474339014537	-1.6636851383709	1.13921079935636	0.0622270742358079
xpf-1	hsp-3	1.28843274909816	-1.08267575575989	2.37110850485805	0.00545851528384278
xpf-1	hsr-9	0.0277792385825507	-0.249855506472212	0.277634745054763	0.364628820960699
xpf-1	mev-1	1.20626310087424	-0.458019313748454	1.66428241462269	0.0218340611353712
xpf-1	hsp-4	0.680847413309437	-0.227440003449622	0.908287416759059	0.101528384279476
xpf-1	abl-1	-2.57039794665199	0.443978533537927	-3.01437648018992	0
xpf-1	old-1	2.72896431398087	1.31856903445851	1.41039527952236	0.0349344978165939
xpf-1	mus-81	0.346986189782361	0.649866747259483	-0.302880557477122	0.317685589519651
xpf-1	fbf-2	0.568128401369077	-0.930834889318877	1.49896329068795	0.027292576419214
xpf-1	cyp-14A5	-1.84948040058028	-0.609097925021391	-1.24038247555889	0.0338427947598253
xpf-1	fcd-2	-0.616781379904496	0.312668078498882	-0.929449458403378	0.0731441048034935
xpf-1	polh-1	-2.02844564155333	0.21518644205795	-2.24363208361128	0.00327510917030568
xpf-1	umps-1	-0.120258197747476	-1.90560245584788	1.7853442581004	0.017467248908297
xpf-1	spas-1	-0.783027301964806	-0.669143337882362	-0.113883964082444	0.399563318777293
xpf-1	brc-1	0.263910142860976	-0.154392622657972	0.418302765518948	0.298034934497817
xpf-1	natc-1	1.9774083094524	0.107707574378276	1.86970073507412	0.0163755458515283
xpf-1	daf-16	-0.836509085731878	-0.256463699068819	-0.580045386663059	0.169213973799127
xpf-1	csb-1	0.694702521451843	0.564960761288706	0.129741760163137	0.450873362445415
xpf-1	him-5	0.938328715161736	-0.922990660773065	1.8613193759348	0.0163755458515283
xpf-1	brd-1	0.227873530647917	-0.176350948400404	0.404224479048321	0.305676855895197
xpf-1	mek-1	0.745246349025982	-1.46995921280249	2.21520556182847	0.00982532751091703
xpf-1	xpa-1	-0.112509665419484	-1.54771672868526	1.43520706326578	0.0316593886462883
xpf-1	slx-1	-1.26361979355422	-0.364684599426077	-0.898935194128143	0.0775109170305677
xpf-1	ercc-1	0.142087931660033	-0.166395110960562	0.308483042620595	0.349344978165939
xpf-1	shc-1	-0.499264140101699	-0.650861560716646	0.151597420614947	0.444323144104803
xpf-1	klp-15	0.439197400470367	-0.0158833912912302	0.455080791761597	0.274017467248908
xpf-1	him-8	-0.453956757463927	-0.158783411854132	-0.295173345609795	0.320960698689956
xpf-1	sgo-1	-1.34554956632101	-0.402915465476578	-0.942634100844432	0.0698689956331878
xpf-1	egl-27	0.216936148873312	0.486291002456111	-0.269354853582799	0.332969432314411
xpf-1	rde-2	1.2880728842888	0.856135522015365	0.431937362273435	0.290393013100437
xpf-1	exo-1	-0.119575838111698	-1.08740730554642	0.967831467434722	0.0862445414847162
xpf-1	ife-2	-0.00520004203677114	-0.164953564011059	0.159753521974288	0.439956331877729
xpf-1	trpa-1	0.147622760442268	-0.616775393188485	0.764398153630753	0.146288209606987
xpf-1	age-1	0.602570754525502	-0.0833215290736886	0.685892283599191	0.168122270742358
xpf-1	egl-8	0.142773128924043	-0.65916907562839	0.801942204552433	0.138646288209607
xpf-1	cpna-2	0.111335496835247	0.526725900358322	-0.415390403523075	0.244541484716157
xpf-1	ire-1	-0.0289380789255751	-0.305893679423515	0.27695560049794	0.364628820960699
xpf-1	pms-2	0.108981669099908	-0.246174787164807	0.355156456264715	0.325327510917031
xpf-1	ucp-4	-0.304127511326126	-0.089919904746511	-0.214207606579615	0.352620087336245
xpf-1	cep-1	0.10911018379711	-0.420882654526652	0.529992838323762	0.247816593886463
xpf-1	fan-1	0.549576467514427	-0.183302439050512	0.732878906564939	0.15174672489083
xpf-1	xpg-1	0.656868111410559	-0.470437004262769	1.12730511567333	0.0622270742358079
mus-81	hsp-3	0.755665985463853	-0.939996618685381	1.69566260414923	0.0207423580786026
mus-81	mek-1	-1.27572571640209	0.596402036063582	-1.87212775246567	0.00873362445414847
mus-81	natc-1	-1.01012861413714	-0.18910469052919	-0.82102392360795	0.0971615720524018
mus-81	fan-1	-0.389069445602564	-0.595223745651043	0.206154300048479	0.407205240174673
mus-81	xpa-1	-0.892551334255164	-2.60212035304288	1.70956901878772	0.0185589519650655
mus-81	ife-2	-0.780524460028479	-0.517469583447957	-0.263054876580522	0.334061135371179
mus-81	him-5	-1.01722088343365	-0.284999692549196	-0.732221190884454	0.131004366812227
mus-81	csb-1	1.3670245970874	0.0270998058262742	1.33992479126113	0.0393013100436681
mus-81	hsr-9	-2.9591154396511	-3.02492548778465	0.06581004813355	0.493449781659389
mus-81	cpna-2	0.14045950110682	-2.4239000461229	2.56435954722972	0.00327510917030571
mus-81	him-4	0.509056534491523	-1.03496883405061	1.54402536854213	0.0262008733624454
mus-81	shc-1	0.176010912301709	-0.340937521565774	0.516948433867483	0.25
mus-81	pzf-1	0.728694154453578	-2.11204915338964	2.84074330784322	0
mus-81	fcd-2	-0.288221167840787	0.843065005253242	-1.13128617309403	0.0458515283842795
mus-81	brc-1	-0.21570062262864	-0.126431965967462	-0.089268656661178	0.413755458515284
mus-81	hsp-4	2.68313560142333	2.01367482145893	0.6694607799644	0.175764192139738
mus-81	mev-1	1.81883910447584	0.00135196919207037	1.81748713528377	0.017467248908297
mus-81	egl-8	0.577875283798149	-1.0651923671631	1.64306765096125	0.0229257641921398
mus-81	sgo-1	-0.135713481086185	-1.04886227932008	0.913148798233895	0.101528384279476
mus-81	nsy-1	0.050871781381577	0.819881579119965	-0.769009797738388	0.116812227074236
mus-81	egl-27	0.470366478354845	-0.201435534316142	0.671802012670987	0.173580786026201
mus-81	xpf-1	0.51360429528288	-0.344204232652213	0.857808527935093	0.117903930131004
mus-81	ercc-1	-0.427592123645837	-0.0889201221622012	-0.338672001483636	0.294759825327511
mus-81	old-1	3.10594842325566	1.06099641369543	2.04495200956023	0.0131004366812227
mus-81	abl-1	-2.39131920274657	-0.0708866630418127	-2.32043253970476	0.00327510917030568
mus-81	fbf-2	-0.274396233671007	-0.277874554893817	0.00347832122281	0.4617903930131
mus-81	rde-2	0.942801206872268	0.0767769468754744	0.866024259996794	0.116812227074236
mus-81	umps-1	-1.22340556803149	0.246159202893315	-1.4695647709248	0.0174672489082969
mus-81	him-8	-1.10508388117348	0.115520619971552	-1.22060450114503	0.0338427947598253
mus-81	age-1	-1.13336456731396	-0.448560489505871	-0.684804077808089	0.140829694323144
mus-81	polk-1	-0.256885992119624	0.0537985084248221	-0.310684500544446	0.313318777292576
mus-81	slx-1	-0.0997691735110105	-0.120620449445996	0.0208512759349855	0.478165938864629
mus-81	msh-2	-1.28979386778319	-0.673382449584855	-0.616411418198335	0.160480349344978
mus-81	cep-1	-0.631633344761377	-0.430602752146261	-0.201030592615116	0.35589519650655
mus-81	klp-15	0.887020308070023	0.0344950379085883	0.852525270161435	0.120087336244541
mus-81	polh-1	-1.97868313760756	0.0208934235817434	-1.9995765611893	0.00873362445414847
mus-81	exo-1	-1.18493952518073	-0.503179576775291	-0.681759948405439	0.140829694323144
mus-81	spas-1	0.0554508413921318	-0.340090384784844	0.395541226176976	0.308951965065502
mus-81	cyp-14A5	-0.327831601256546	-0.358530147641801	0.030698546385255	0.48471615720524
mus-81	daf-16	0.00241847156470667	0.0166239860384902	-0.0142055144737835	0.454148471615721
mus-81	trpa-1	-0.352048915583167	-0.0989244777982305	-0.253124437784936	0.338427947598253
mus-81	brd-1	-0.991033772572383	-0.0831374970258954	-0.907896275546488	0.0764192139737991
mus-81	ucp-4	0.146423949905522	0.132344182517659	0.014079767387863	0.475982532751092
mus-81	ire-1	-0.882471377569481	-0.197137882440198	-0.685333495129283	0.140829694323144
mus-81	pms-2	-1.34024078215132	-0.126559644797345	-1.21368113735398	0.0349344978165939
mus-81	xpg-1	-0.496173798499794	0.0297441181919871	-0.525917916691781	0.182314410480349
brd-1	mus-81	-3.34433646658136	-2.92307743474544	-0.42125903183592	0.24235807860262
brd-1	msh-2	-0.105947545421477	-0.853547256562115	0.747599711140638	0.148471615720524
brd-1	hsp-3	-1.81372203536253	0.981793010913121	-2.79551504627565	0.00109170305676856
brd-1	mev-1	0.600847429594187	2.43639044693988	-1.83554301734569	0.00982532751091703
brd-1	old-1	1.82423157140373	-1.09818171534463	2.92241328674836	0
brd-1	mek-1	-0.311384043624181	-0.456404463662275	0.145020420038094	0.446506550218341
brd-1	nsy-1	-0.825348091175074	-0.0497299754100383	-0.775618115765036	0.114628820960699
brd-1	hsp-4	-0.53624804630227	-0.814676574778948	0.278428528476678	0.364628820960699
brd-1	fcd-2	1.5331073341625	0.161126083316951	1.37198125084555	0.037117903930131
brd-1	csb-1	-0.468849130170904	-0.964252182133494	0.49540305196259	0.25764192139738
brd-1	hsr-9	-0.297315885501505	-1.26662560916249	0.969309723660985	0.0862445414847162
brd-1	cyp-14A5	-0.227005044339058	0.255881443075454	-0.482886487414512	0.201965065502183
brd-1	daf-16	-0.683871911234758	-1.18593842155332	0.502066510318562	0.256550218340611
brd-1	fbf-2	0.386710644264866	-0.656519158503147	1.04322980276801	0.0753275109170306
brd-1	natc-1	0.44836966606837	-0.529915537999981	0.978285204068351	0.0862445414847162
brd-1	umps-1	0.168959923558897	-0.0616256466596001	0.230585570218497	0.388646288209607
brd-1	pzf-1	-0.164732364478111	-0.999450943111787	0.834718578633676	0.122270742358079
brd-1	shc-1	0.657956957979695	-2.15826316246094	2.81622012044064	0.00109170305676853
brd-1	him-4	0.965599477045313	0.66754412789078	0.298055349154533	0.353711790393013
brd-1	xpa-1	-0.93523357580645	-0.328221289789661	-0.607012286016789	0.160480349344978
brd-1	him-5	-0.686466215975924	-0.251939024134744	-0.43452719184118	0.228165938864629
brd-1	age-1	-0.367413020548602	-0.121208334409429	-0.246204686139173	0.339519650655022
brd-1	egl-27	-0.17502335937059	0.886219820153475	-1.06124317952407	0.0513100436681223
brd-1	klp-15	-0.934203876557305	-0.300040473175	-0.634163403382305	0.15174672489083
brd-1	xpf-1	0.139112963145424	-0.464746381342887	0.603859344488311	0.213973799126638
brd-1	fan-1	-0.693543945551153	-1.26398194289826	0.570437997347107	0.229257641921397
brd-1	rde-2	1.02592406804463	0.292035625857991	0.733888442186639	0.15174672489083
brd-1	spas-1	-0.147807890464559	-0.899875435313635	0.752067544849076	0.147379912663755
brd-1	ife-2	-0.626908833236908	-0.143748950346555	-0.483159882890353	0.200873362445415
brd-1	slx-1	0.156818546724159	-0.729070683163618	0.885889229887777	0.10589519650655
brd-1	polk-1	-0.0911972985611741	-0.408085128938019	0.316887830376845	0.343886462882096
brd-1	ercc-1	-0.472989751591638	0.490722291692136	-0.963712043283774	0.0687772925764192
brd-1	him-8	0.0599412833976035	-0.460469926667928	0.520411210065531	0.25
brd-1	brc-1	-0.124735909818569	0.116931104235516	-0.241667014054085	0.34061135371179
brd-1	abl-1	-0.238228596424885	-0.186962436498141	-0.051266159926744	0.437772925764192
brd-1	sgo-1	-0.367456946246718	-0.063587399959429	-0.303869546287289	0.317685589519651
brd-1	polh-1	-0.177919113529677	-0.500145037377237	0.32222592384756	0.339519650655022
brd-1	exo-1	-0.039970089990345	0.124288132993097	-0.164258222983442	0.375545851528384
brd-1	cpna-2	0.485857290306972	-0.372700069605896	0.858557359912868	0.117903930131004
brd-1	trpa-1	0.849218198803092	0.0266839239360361	0.822534274867056	0.12882096069869
brd-1	pms-2	-0.368756520543407	-0.318532101124603	-0.050224419418804	0.437772925764192
brd-1	ire-1	0.0628351477897229	0.141472780745359	-0.0786376329556361	0.417030567685589
brd-1	ucp-4	-0.39433391251102	-0.108369450507198	-0.285964462003822	0.326419213973799
brd-1	cep-1	-0.391783233170031	-1.01306633178731	0.621283098617279	0.201965065502183
brd-1	xpg-1	0.367370682480432	-0.279886591036298	0.64725727351673	0.187772925764192
brd-1	egl-8	-0.0785576695471916	-0.00272491512695168	-0.0758327544202399	0.421397379912664
exo-1	egl-27	1.11710798462395	-0.0714351026865645	1.18854308731051	0.0589519650655022
exo-1	abl-1	0.00497031899509099	-0.0782175727787449	0.0831878917738359	0.483624454148472
exo-1	polk-1	0.783329930565329	0.294780864001898	0.488549066563431	0.259825327510917
exo-1	old-1	2.98188775563463	0.65359882371968	2.32828893191495	0.00655021834061131
exo-1	trpa-1	1.19224553263822	-0.112436035486972	1.30468156812519	0.0436681222707423
exo-1	daf-16	0.606180005081299	-0.125823425078663	0.732003430159962	0.15174672489083
exo-1	msh-2	1.0919581107922	0.275579088847389	0.816379021944811	0.134279475982533
exo-1	hsp-3	5.35119551229299	0.830025974523421	4.52116953776957	0
exo-1	ire-1	0.22036332400331	-0.000107954355908047	0.220471278359218	0.398471615720524
exo-1	ucp-4	0.495405146059264	-0.00731811315241414	0.502723259211678	0.256550218340611
exo-1	him-8	0.961186334661172	-0.0984473256409345	1.05963366030211	0.074235807860262
exo-1	ercc-1	0.426329199344447	-0.0304323786274472	0.456761577971894	0.274017467248908
exo-1	fcd-2	-0.726137481781275	-0.322707298661038	-0.403430183120237	0.254366812227074
exo-1	mev-1	0.318968465081815	2.45707761295309	-2.13810914787128	0.00327510917030568
exo-1	hsr-9	-0.480468062814519	-2.97656920388957	2.49610114107505	0.00327510917030571
exo-1	hsp-4	2.05119375781876	2.74427516375461	-0.69308140593585	0.137554585152838
exo-1	umps-1	-0.300993612544311	0.421530977536827	-0.722524590081138	0.132096069868996
exo-1	nsy-1	1.50316562059176	-0.346159503990032	1.84932512458179	0.0163755458515283
exo-1	mus-81	-1.37004361186737	0.0902545411578609	-1.46029815302523	0.0174672489082969
exo-1	shc-1	0.972008048731075	0.090075939143937	0.881932109587138	0.109170305676856
exo-1	mek-1	0.0277026894533209	0.0597390919861315	-0.0320364025328106	0.442139737991266
exo-1	pzf-1	0.866481447146199	-0.662236035476246	1.52871748262245	0.0262008733624454
exo-1	fbf-2	0.251588738734087	-1.32351738763392	1.57510612636801	0.0251091703056768
exo-1	brd-1	0.126362081608986	-0.106563686937764	0.23292576854675	0.38646288209607
exo-1	him-4	1.04837251987235	-0.538060689763685	1.58643320963603	0.0251091703056768
exo-1	csb-1	1.91972872532391	0.825290151755733	1.09443857356818	0.0655021834061136
exo-1	natc-1	-1.20337434081529	1.22619109322509	-2.42956543404038	0.00327510917030568
exo-1	rde-2	2.21110363273468	-0.146218719544771	2.35732235227945	0.00545851528384278
exo-1	egl-8	0.557360441179489	-0.0632053648752304	0.620565806054719	0.203056768558952
exo-1	xpf-1	-1.95977531201172	0.906984115300236	-2.86675942731196	0.00109170305676856
exo-1	xpa-1	0.628660519257866	0.0954546132625277	0.533205905995338	0.247816593886463
exo-1	cpna-2	-0.478818393447549	0.674513530605643	-1.15333192405319	0.0414847161572052
exo-1	slx-1	0.588171687487309	0.0252210750714831	0.562950612415826	0.233624454148472
exo-1	him-5	0.7631515917546	0.0510396971218723	0.712111894632728	0.15938864628821
exo-1	klp-15	0.654124221514642	0.942216339390468	-0.288092117875826	0.324235807860262
exo-1	xpg-1	0.00671765249134315	-0.281846078224573	0.288563730715916	0.360262008733624
exo-1	cyp-14A5	0.450045513950425	0.425951578875324	0.024093935075101	0.479257641921397
exo-1	brc-1	0.621521205033734	-0.0877257045916734	0.709246909625407	0.162663755458515
exo-1	ife-2	0.348766685697173	-0.177267349151656	0.526034034848829	0.248908296943231
exo-1	sgo-1	0.994953914786231	0.0662486956876095	0.928705219098621	0.0949781659388647
exo-1	spas-1	0.745526454497565	0.246314835779802	0.499211618717763	0.25764192139738
exo-1	pms-2	-0.245536132413531	0.0791125800859176	-0.324648712499449	0.303493449781659
exo-1	polh-1	0.434527225680036	-0.0340668362605717	0.468594061940608	0.270742358078603
exo-1	cep-1	0.645021628888507	0.0307457061234463	0.614275922765061	0.210698689956332
exo-1	fan-1	0.84471257993383	0.410785573390792	0.433927006543038	0.2882096069869
exo-1	age-1	0.0355850584135221	0.0800168135371204	-0.0444317551235983	0.437772925764192
polh-1	hsp-3	-0.899218918419049	-1.40567723719853	0.506458318779481	0.254366812227074
polh-1	abl-1	-1.01233143995926	0.482999796124763	-1.49533123608402	0.0174672489082969
polh-1	mus-81	-0.0270689838159568	0.0186289363722812	-0.045697920188238	0.437772925764192
polh-1	umps-1	-0.625853083022241	-2.30688227071784	1.6810291876956	0.0218340611353712
polh-1	nsy-1	-2.36637733044517	-1.31951655427611	-1.04686077616906	0.0556768558951965
polh-1	hsr-9	0.214835588913018	-0.996997953376885	1.2118335422899	0.0567685589519651
polh-1	pzf-1	0.156524916841154	0.0434267509684853	0.113098165872669	0.457423580786026
polh-1	fbf-2	-0.634206246926679	-1.71851300520949	1.08430675828281	0.0698689956331878
polh-1	csb-1	0.379404452623924	0.283675932203699	0.095728520420225	0.468340611353712
polh-1	mev-1	1.47424666824594	-0.617429645385394	2.09167631363133	0.0131004366812227
polh-1	old-1	4.17485011256855	1.49854148414835	2.6763086284202	0.00327510917030571
polh-1	slx-1	-0.0637873359557734	0.850698704579448	-0.914486040535221	0.0753275109170306
polh-1	hsp-4	1.39807838068402	1.57590907065902	-0.177830689975	0.367903930131004
polh-1	polk-1	-0.028338104828847	0.48025043586148	-0.508588540690327	0.195414847161572
polh-1	mek-1	-0.844332696756753	-1.01530593241018	0.170973235653427	0.431222707423581
polh-1	cpna-2	0.689648684715319	0.54811996115862	0.141528723556699	0.446506550218341
polh-1	him-5	2.2794092923401	0.879466920227373	1.39994237211273	0.0349344978165939
polh-1	msh-2	-2.01331187054331	-2.39278677648847	0.37947490594516	0.317685589519651
polh-1	him-4	-0.385189689993948	-0.116053951735071	-0.269135738258877	0.332969432314411
polh-1	fcd-2	-0.439830646153296	-1.23042838672787	0.790597740574574	0.140829694323144
polh-1	sgo-1	1.33498530422978	-0.0451709093695947	1.38015621359937	0.037117903930131
polh-1	xpf-1	-1.01949746203349	-0.0206512449225652	-0.998846217110925	0.064410480349345
polh-1	xpa-1	-0.586039013084971	0.467674668301562	-1.05371368138653	0.0534934497816594
polh-1	shc-1	-0.0785364947340099	-0.161338847628883	0.0828023528948731	0.483624454148472
polh-1	age-1	1.74202854041505	0.622361424732439	1.11966711568261	0.0622270742358079
polh-1	natc-1	3.08488587693542	-0.407632997407667	3.49251887434309	0
polh-1	brc-1	1.03759958630899	0.315745398523101	0.721854187785889	0.156113537117904
polh-1	spas-1	-0.247374155873927	0.0370997316406142	-0.284473887514541	0.326419213973799
polh-1	ercc-1	-1.31051614982165	0.446276704209911	-1.75679285403156	0.0109170305676856
polh-1	egl-27	0.669178885457718	0.306108071533997	0.363070813923721	0.324235807860262
polh-1	him-8	-0.326663163891728	0.0222015082407449	-0.348864672132473	0.2882096069869
polh-1	pms-2	-0.444865643724196	0.0191731700556955	-0.464038813779892	0.212882096069869
polh-1	ife-2	-0.330450556027223	0.193796977204436	-0.524247533231659	0.185589519650655
polh-1	klp-15	-0.0558402299169193	0.0702069975265667	-0.126047227443486	0.393013100436681
polh-1	rde-2	1.17328918427463	0.192303082094866	0.980986102179764	0.0862445414847162
polh-1	cep-1	-0.309925254485915	-0.374257701771141	0.064332447285226	0.493449781659389
polh-1	daf-16	-0.0352498630984037	0.0099473459211441	-0.0451972090195478	0.437772925764192
polh-1	egl-8	0.616940148175923	-0.137818171160669	0.754758319336592	0.146288209606987
polh-1	cyp-14A5	-0.700948268927469	0.0495129621448447	-0.750461231072314	0.122270742358079
polh-1	trpa-1	0.265640965021391	0.233202318164865	0.032438646856526	0.48471615720524
polh-1	brd-1	-0.621900250927988	-0.306095297783142	-0.315804953144846	0.311135371179039
polh-1	exo-1	0.0319446464448873	0.352381730152363	-0.320437083707476	0.304585152838428
polh-1	fan-1	0.233647318159324	-0.141171451129556	0.37481876928888	0.320960698689956
polh-1	ire-1	-0.390299421673103	0.409261500113894	-0.799560921786997	0.10589519650655
polh-1	ucp-4	0.095926152238079	0.0774254151106669	0.0185007371274121	0.475982532751092
polh-1	xpg-1	-0.260811007021927	0.142737956945412	-0.403548963967339	0.253275109170306
brc-1	fan-1	0.0202469456222958	-0.305082516539463	0.325329462161759	0.337336244541485
brc-1	hsr-9	0.216494366050899	-0.431378388339073	0.647872754389972	0.186681222707424
brc-1	pms-2	0.0994556193702529	-0.354389081926929	0.453844701297182	0.275109170305677
brc-1	mek-1	-0.081892756573415	-0.363262895192045	0.28137013861863	0.364628820960699
brc-1	brd-1	0.132717292762721	-0.0677784526722563	0.200495745434977	0.411572052401747
brc-1	fbf-2	-0.183054906217754	-0.822863184247322	0.639808278029568	0.191048034934498
brc-1	natc-1	-1.0807812702835	0.591534874335908	-1.67231614461941	0.0131004366812227
brc-1	nsy-1	0.456296174197572	-0.252426077904641	0.708722252102213	0.162663755458515
brc-1	mev-1	1.04236198291664	0.339317435594985	0.703044547321655	0.163755458515284
brc-1	him-4	-1.01160417718442	-1.2318693786826	0.22026520149818	0.398471615720524
brc-1	fcd-2	1.08809266019516	-0.350577659830141	1.4386703200253	0.0316593886462883
brc-1	mus-81	0.597398799080378	-0.0407368559936808	0.638135655074059	0.191048034934498
brc-1	hsp-4	0.864007101061909	0.685492833504975	0.178514267556934	0.424672489082969
brc-1	umps-1	-0.674965904556054	-1.67892643040104	1.00396052584499	0.084061135371179
brc-1	hsp-3	1.29661865269903	0.476635404873019	0.819983247826011	0.132096069868996
brc-1	xpa-1	-0.369861206272723	-0.280099213687064	-0.089761992585659	0.413755458515284
brc-1	egl-27	0.529887918052971	-0.565261245198376	1.09514916325135	0.0655021834061136
brc-1	csb-1	1.21541154333881	0.299696117503829	0.915715425834981	0.101528384279476
brc-1	him-8	0.129905765431858	-0.463792770953896	0.593698536385754	0.217248908296943
brc-1	pzf-1	0.00660604584188244	0.559027749643792	-0.55242170380191	0.177947598253275
brc-1	sgo-1	-0.225363761761348	-0.286614763748802	0.061251001987454	0.494541484716157
brc-1	him-5	-0.0380082541924197	-0.344784294034141	0.306776039841721	0.349344978165939
brc-1	shc-1	0.22161295897565	-0.212554105596219	0.434167064571869	0.2882096069869
brc-1	cpna-2	-0.20691925780314	0.281946990057561	-0.488866247860701	0.199781659388646
brc-1	slx-1	-0.00652509916903749	-0.585778105964783	0.579253006795745	0.223799126637555
brc-1	ercc-1	-0.303188070329925	-0.217828957827482	-0.085359112502443	0.414847161572052
brc-1	spas-1	-0.23568879095747	-0.529063296992802	0.293374506035332	0.35589519650655
brc-1	cyp-14A5	-0.050365932862453	-0.616426708664866	0.566060775802413	0.232532751091703
brc-1	xpf-1	2.11725292170396	0.526315256330149	1.59093766537381	0.0251091703056768
brc-1	rde-2	2.05692837110827	0.0540373985057664	2.0028909726025	0.0131004366812227
brc-1	daf-16	-1.33242016119719	0.0813899011362901	-1.41381006233348	0.0218340611353712
brc-1	exo-1	0.889379114139029	-0.20645702193371	1.09583613607274	0.0655021834061136
brc-1	polh-1	0.58329350465823	-0.249842439152222	0.833135943810452	0.122270742358079
brc-1	ife-2	-0.0947870027845257	-0.26553018760212	0.170743184817594	0.432314410480349
brc-1	age-1	-0.0422634064277397	-0.371521587309643	0.329258180881903	0.337336244541485
brc-1	klp-15	0.461877734929521	0.552425588202417	-0.0905478532728961	0.413755458515284
brc-1	ucp-4	-0.378126452747616	-0.447818315938192	0.069691863190576	0.49235807860262
brc-1	xpg-1	-0.0378078734450427	-0.257225183752142	0.219417310307099	0.398471615720524
brc-1	trpa-1	0.560505647731675	-0.50967789324836	1.07018354098004	0.074235807860262
brc-1	abl-1	0.457022168967065	-0.0472579507308623	0.504280119697927	0.255458515283843
brc-1	egl-8	0.120856780502204	-0.0187398841426401	0.139596664644844	0.447598253275109
brc-1	cep-1	0.267535613870692	-0.0831859493046457	0.350721563175338	0.327510917030568
brc-1	ire-1	-0.112664815721336	-0.0162171851193523	-0.0964476306019837	0.410480349344978
pzf-1	xpa-1	0.513956336414977	-0.288115806634001	0.802072143048978	0.138646288209607
pzf-1	hsp-3	-0.479306116696275	-1.04324340406544	0.563937287369165	0.232532751091703
pzf-1	mev-1	-0.450307218171179	0.0796773545808187	-0.529984572751998	0.181222707423581
pzf-1	hsr-9	0.402290624246839	-0.574393270615935	0.976683894862774	0.0862445414847162
pzf-1	hsp-4	-0.782651154165692	0.0651171073904518	-0.847768261556144	0.0906113537117904
pzf-1	mus-81	-0.293578611465361	-0.299822383136724	0.00624377167136297	0.465065502183406
pzf-1	nsy-1	0.88961316435729	0.446357407623121	0.443255756734169	0.283842794759825
pzf-1	csb-1	-1.75960841455834	0.319716012805312	-2.07932442736365	0.00436681222707424
pzf-1	rde-2	-1.34737044633116	-0.537345962709203	-0.810024483621957	0.101528384279476
pzf-1	pms-2	0.204739660734903	-0.0331464270460531	0.237886087780956	0.38646288209607
pzf-1	brd-1	0.176009415744236	-0.359374324957043	0.535383740701279	0.247816593886463
pzf-1	natc-1	0.339466848035355	-1.85063146426128	2.19009831229664	0.0109170305676856
pzf-1	abl-1	-1.63716685221749	-0.0237444402187303	-1.61342241199876	0.0141921397379913
pzf-1	him-5	-0.394895992520604	-0.460561716224778	0.065665723704174	0.493449781659389
pzf-1	egl-27	0.090925875973819	0.611435187321876	-0.520509311348057	0.186681222707424
pzf-1	umps-1	0.0290900561197962	0.565396999050195	-0.536306942930399	0.179039301310044
pzf-1	fbf-2	-0.428701983672861	-1.05958049583772	0.630878512164859	0.195414847161572
pzf-1	him-4	0.501225782451679	-1.24067726365213	1.74190304610381	0.0185589519650655
pzf-1	fcd-2	-0.63542094738221	-1.20782816896833	0.57240722158612	0.229257641921397
pzf-1	xpf-1	-2.50364228113158	-0.887964875101426	-1.61567740603015	0.0141921397379913
pzf-1	brc-1	0.390826109439837	-0.214184546199534	0.605010655639371	0.213973799126638
pzf-1	shc-1	0.816255164401457	-0.359038404181654	1.17529356858311	0.0589519650655022
pzf-1	slx-1	0.164430800820162	-0.747183499210861	0.911614300031023	0.101528384279476
pzf-1	mek-1	-1.82004117539606	-0.739037712828692	-1.08100346256737	0.0502183406113537
pzf-1	old-1	3.56323471060626	0.76799750461742	2.79523720598884	0.00109170305676853
pzf-1	msh-2	0.848334745406832	-0.0738026738178171	0.922137419224649	0.0982532751091703
pzf-1	him-8	0.014314481586417	-0.772911888915373	0.78722637050179	0.140829694323144
pzf-1	polk-1	0.903901084496964	0.338995898246089	0.564905186250875	0.232532751091703
pzf-1	klp-15	0.32079498933764	-0.0495671653791468	0.370362154716787	0.323144104803493
pzf-1	xpg-1	0.029390534076828	-0.0605626363206766	0.0899531703975046	0.475982532751092
pzf-1	cyp-14A5	0.40275814886966	0.453051201881698	-0.050293053012038	0.437772925764192
pzf-1	cpna-2	-1.09604820243335	-0.71474136199834	-0.38130684043501	0.269650655021834
pzf-1	spas-1	-0.125120388878648	0.0424007780070411	-0.167521166885689	0.372270742358079
pzf-1	exo-1	0.135660756797224	-0.0648766950778124	0.200537451875036	0.411572052401747
pzf-1	egl-8	0.494832342432972	-0.241233572251824	0.736065914684796	0.15174672489083
pzf-1	ercc-1	0.0788120190735068	-0.0883056015052397	0.167117620578746	0.435589519650655
pzf-1	trpa-1	0.331438954029834	-0.05211950418134	0.383558458211174	0.313318777292576
pzf-1	ucp-4	0.265638472286152	0.115339250834657	0.150299221451495	0.444323144104803
pzf-1	fan-1	-0.111487365978744	-0.627243387260419	0.515756021281675	0.25
pzf-1	ire-1	0.229562252391569	-0.0398932980697641	0.269455550461333	0.367903930131004
pzf-1	ife-2	0.356027269480635	-0.375980267841995	0.73200753732263	0.15174672489083
pzf-1	daf-16	-0.104067977552381	-0.0529692819066118	-0.0510986956457692	0.437772925764192
pzf-1	sgo-1	-0.0131420739332188	0.0170729030800115	-0.0302149770132303	0.444323144104804
pzf-1	cep-1	0.0939562692488365	-0.0158078001043926	0.109764069353229	0.459606986899563
pzf-1	polh-1	0.58408273133411	-0.0833030774892079	0.667385808823318	0.175764192139738
pzf-1	age-1	0.333266323949058	-0.0217636319365272	0.355029955885585	0.325327510917031
polk-1	mev-1	0.488619180863769	1.45758258005719	-0.968963399193421	0.0676855895196507
polk-1	hsp-3	-0.756646760045485	2.05788219524758	-2.81452895529307	0.00109170305676856
polk-1	csb-1	2.12939207401693	-0.193180159774646	2.32257223379158	0.00655021834061131
polk-1	him-5	1.70058563261777	-0.0233672851067804	1.72395291772455	0.0185589519650655
polk-1	hsr-9	-2.29751904229063	0.156656432478226	-2.45417547476886	0.00327510917030568
polk-1	nsy-1	1.47603647735518	-0.519909614397811	1.99594609175299	0.0131004366812227
polk-1	polh-1	0.53555290202778	0.0395270635477965	0.496025838479984	0.25764192139738
polk-1	fcd-2	0.369371032532784	1.3508700395868	-0.981499007054016	0.0655021834061135
polk-1	natc-1	-1.92517553568022	2.26014682586688	-4.1853223615471	0
polk-1	slx-1	0.63642018329576	0.232665285016066	0.403754898279694	0.305676855895197
polk-1	hsp-4	-1.03852458904779	1.79299634629424	-2.83152093534203	0.00109170305676856
polk-1	cpna-2	-0.58385628862183	-0.853216882655624	0.269360594033794	0.367903930131004
polk-1	xpf-1	-0.697362479013933	-1.84377062442983	1.1464081454159	0.0622270742358079
polk-1	rde-2	-0.158304349285874	-1.75156219917255	1.59325784988668	0.0251091703056768
polk-1	msh-2	0.829454343052643	0.229614459398742	0.599839883653901	0.213973799126638
polk-1	fbf-2	-0.0471746426320343	0.357323710573056	-0.40449835320509	0.253275109170306
polk-1	cyp-14A5	0.65105278967105	-0.315026146448215	0.966078936119265	0.0873362445414847
polk-1	mek-1	-0.167340549705716	0.485438643445209	-0.652779193150925	0.149563318777293
polk-1	him-4	1.19268412383062	0.336727118051661	0.855957005778959	0.120087336244541
polk-1	xpa-1	0.582335354495715	0.140161539303233	0.442173815192482	0.284934497816594
polk-1	umps-1	-0.98039831354439	-0.103744760186963	-0.876653553357427	0.0873362445414847
polk-1	shc-1	0.105204093409277	0.094914320008191	0.010289773401086	0.471615720524017
polk-1	pzf-1	1.90205847157468	0.488687862380154	1.41337060919453	0.0349344978165939
polk-1	ercc-1	0.296748778659493	0.343608514265301	-0.046859735605808	0.437772925764192
polk-1	old-1	3.31630438350237	0.849512436477406	2.46679194702496	0.00436681222707425
polk-1	mus-81	0.00432558478419321	0.0943901162647458	-0.0900645314805526	0.413755458515284
polk-1	egl-27	0.444277446890095	-0.0351489455899927	0.479426392480088	0.263100436681223
polk-1	ife-2	0.537989693669776	0.18701831490921	0.350971378760566	0.327510917030568
polk-1	abl-1	-0.188088281106143	0.135758854606263	-0.323847135712406	0.304585152838428
polk-1	klp-15	-0.130507411640831	0.477583510878014	-0.608090922518845	0.160480349344978
polk-1	fan-1	0.595737161794278	0.0866650004661158	0.509072161328162	0.253275109170306
polk-1	brc-1	0.312232863658218	-0.0974746949010478	0.409707558559266	0.305676855895197
polk-1	egl-8	0.356019989860424	-0.305447171443779	0.661467161304203	0.175764192139738
polk-1	sgo-1	0.47640227043348	0.0684442877552983	0.407957982678182	0.305676855895197
polk-1	spas-1	1.31652813351448	0.0384519127158609	1.27807622079862	0.0469432314410481
polk-1	brd-1	-0.3855259770243	-0.254869104039734	-0.130656872984566	0.389737991266376
polk-1	him-8	0.518646879520828	0.15264867081442	0.365998208706408	0.323144104803493
polk-1	xpg-1	0.304897369213762	-0.0164112123268513	0.321308581540613	0.339519650655022
polk-1	daf-16	0.494500908657394	0.191366416849456	0.303134491807938	0.351528384279476
polk-1	ire-1	-0.303267065031621	-0.0627379344589583	-0.240529130572663	0.341703056768559
polk-1	pms-2	-0.122540468596535	-0.034593959883399	-0.087946508713136	0.413755458515284
polk-1	cep-1	-0.156220218976886	0.124533635210424	-0.28075385418731	0.327510917030568
polk-1	trpa-1	1.42910830813108	0.0503616174548538	1.37874669067623	0.037117903930131
polk-1	exo-1	1.00585804192584	0.32215859526557	0.68369944666027	0.169213973799127
polk-1	ucp-4	0.481391686153185	0.00441947018390969	0.476972215969275	0.26528384279476
polk-1	age-1	0.771154782296323	0.154226327775575	0.616928454520748	0.20414847161572
age-1	hsp-4	-1.2022390221208	-0.730546686820081	-0.471692335300719	0.208515283842795
age-1	umps-1	0.582037638445991	0.639794133318074	-0.057756494872083	0.433406113537118
age-1	hsr-9	-0.667656054215168	-1.25937705975651	0.591721005541342	0.218340611353712
age-1	polk-1	0.729549760382645	0.524963581126071	0.204586179256574	0.407205240174673
age-1	nsy-1	-0.270613099561971	-0.864828778650807	0.594215679088836	0.216157205240175
age-1	hsp-3	-0.0958042383310266	0.717744095397966	-0.813548333728993	0.101528384279476
age-1	msh-2	-2.10024900931451	-1.30038560858525	-0.79986340072926	0.10589519650655
age-1	mek-1	-0.0616982833856802	-0.056212562273584	-0.0054857211120962	0.457423580786026
age-1	fcd-2	0.041620692881062	1.40124652351702	-1.35962583063596	0.027292576419214
age-1	old-1	2.82926675497539	1.64016218307143	1.18910457190396	0.0589519650655022
age-1	cpna-2	-0.34356565751091	0.467344348771345	-0.810910006282255	0.101528384279476
age-1	mev-1	0.0175866244238761	1.39338421077444	-1.37579758635056	0.0240174672489083
age-1	rde-2	1.51807202160533	1.22194754381838	0.29612447778695	0.353711790393013
age-1	fbf-2	0.00837985097464484	-1.45956880449786	1.4679486554725	0.0294759825327511
age-1	him-4	-0.0352204814673879	-1.33515627988636	1.29993579841897	0.0447598253275109
age-1	him-8	-0.128710523812203	0.273009039952132	-0.401719563764335	0.256550218340611
age-1	him-5	1.31176370568852	0.631924762000722	0.679838943687798	0.171397379912664
age-1	pzf-1	1.06497054322554	-0.973579619725678	2.03855016295122	0.0131004366812227
age-1	csb-1	2.29487897580692	1.52239008119797	0.77248889460895	0.146288209606987
age-1	mus-81	-0.692424760196826	-1.65606652254543	0.963641762348604	0.0884279475982532
age-1	ercc-1	0.862064584728805	0.351765369595732	0.510299215133073	0.252183406113537
age-1	egl-27	-1.51048538827379	-1.42050465747967	-0.0899807307941201	0.413755458515284
age-1	trpa-1	0.323144996079511	0.150780584454233	0.172364411625278	0.430131004366812
age-1	spas-1	0.0539709349445327	0.601006483562364	-0.547035548617831	0.177947598253275
age-1	klp-15	1.31706339993976	1.08547716995614	0.23158622998362	0.388646288209607
age-1	cyp-14A5	1.63994423239272	-1.09813996927128	2.738084201664	0.00109170305676853
age-1	ife-2	-0.610161202116102	-0.33850666808586	-0.271654534030242	0.331877729257642
age-1	daf-16	0.206474368032208	-0.0461748275424134	0.252649195574621	0.37882096069869
age-1	exo-1	0.377848447230771	0.053136662837927	0.324711784392844	0.337336244541485
age-1	ucp-4	-0.300707345753569	-0.093974473188876	-0.206732872564693	0.353711790393013
age-1	cep-1	1.1531957367364	0.206264611919203	0.946931124817197	0.0917030567685589
age-1	shc-1	0.711372131442233	0.189772633201302	0.521599498240931	0.25
age-1	polh-1	-0.168141389606273	-0.142441031873633	-0.02570035773264	0.448689956331878
age-1	egl-8	0.499014913826533	-0.157052951892512	0.656067865719045	0.180131004366812
age-1	brd-1	0.178450564663144	0.0447243901381403	0.133726174525004	0.449781659388646
age-1	xpa-1	0.679625755649646	0.0568303419929039	0.622795413656742	0.201965065502183
age-1	sgo-1	1.06563678420114	0.185731636580837	0.879905147620303	0.112445414847162
age-1	abl-1	0.176162577868772	0.0788552820924236	0.0973072957763484	0.466157205240175
age-1	ire-1	0.548264402654619	-0.0247802781905167	0.573044680845136	0.22707423580786
age-1	xpg-1	0.428354586929347	-0.137181940911772	0.565536527841119	0.232532751091703
age-1	pms-2	0.587991476155037	0.186218916100225	0.401772560054812	0.305676855895197
age-1	fan-1	0.68126384323524	0.281436284497735	0.399827558737505	0.306768558951965
age-1	brc-1	-1.10551917689655	0.19549200189552	-1.30101117879207	0.0316593886462882
age-1	slx-1	0.839584273902686	0.354845995077705	0.484738278824981	0.262008733624454
cpna-2	nsy-1	-0.264329008068515	-0.0345229790290907	-0.229806029039424	0.344978165938865
cpna-2	natc-1	0.234850019660564	2.48539041643645	-2.25054039677589	0.00327510917030568
cpna-2	shc-1	-0.883364711556499	-0.196679074126578	-0.686685637429921	0.139737991266376
cpna-2	hsp-4	1.20124314912149	1.30746655213912	-0.10622340301763	0.40174672489083
cpna-2	hsp-3	3.06390250305732	1.36932190156296	1.69458060149436	0.0218340611353712
cpna-2	mev-1	-0.0653802772775286	2.80033112392645	-2.86571140120398	0.00109170305676856
cpna-2	old-1	0.967858530710749	0.560048691178962	0.407809839531787	0.305676855895197
cpna-2	rde-2	0.400489366045517	-0.718632230192625	1.11912159623814	0.0622270742358079
cpna-2	egl-27	0.514106926929716	0.896109916800111	-0.382002989870395	0.269650655021834
cpna-2	hsr-9	-2.20940712943197	0.479687770859492	-2.68909490029146	0.00109170305676856
cpna-2	pzf-1	-1.05908721819775	0.772702858176125	-1.83179007637388	0.00982532751091703
cpna-2	slx-1	-0.304894736728957	0.165100335787442	-0.469995072516399	0.208515283842795
cpna-2	age-1	0.386379607483308	0.0725983532254586	0.313781254257849	0.344978165938865
cpna-2	msh-2	-1.9532158462091	-2.05497967083595	0.10176382462685	0.463973799126638
cpna-2	fbf-2	1.41031941802146	0.163340981784541	1.24697843623692	0.0524017467248908
cpna-2	klp-15	0.236164676545077	0.343180793021329	-0.107016116476252	0.400655021834061
cpna-2	xpf-1	0.102805261528043	-1.02962066470228	1.13242592623032	0.0622270742358079
cpna-2	umps-1	1.29542574590584	0.469231580016089	0.826194165889751	0.125545851528384
cpna-2	fcd-2	-0.656943293327421	1.3394084796004	-1.99635177292782	0.00873362445414847
cpna-2	him-4	-1.22958662850499	0.389553979655429	-1.61914060816042	0.0141921397379913
cpna-2	him-5	-1.76837522306228	0.234139867031174	-2.00251509009345	0.00873362445414847
cpna-2	ercc-1	0.805123390330929	0.163384186872368	0.641739203458561	0.189956331877729
cpna-2	csb-1	-0.0145360102208529	-0.714931425099551	0.700395414878698	0.164847161572052
cpna-2	cyp-14A5	-1.00027792720499	0.547490453770407	-1.5477683809754	0.0163755458515284
cpna-2	him-8	1.31492498455388	0.491041620229202	0.823883364324678	0.127729257641921
cpna-2	sgo-1	1.06406965438153	0.261850280673143	0.802219373708387	0.138646288209607
cpna-2	mek-1	-1.59700769721109	0.379829559307618	-1.97683725651871	0.00873362445414847
cpna-2	mus-81	0.394770870789337	-0.869887085786059	1.2646579565754	0.0491266375545851
cpna-2	fan-1	-1.46552679404605	-0.119266129111413	-1.34626066493464	0.027292576419214
cpna-2	spas-1	1.00561904603737	0.283220771585918	0.722398274451452	0.156113537117904
cpna-2	polh-1	0.0454089758812534	0.109370855171981	-0.0639618792907276	0.431222707423581
cpna-2	xpa-1	0.782460500145446	0.22278130022331	0.559679199922136	0.239082969432314
cpna-2	abl-1	-1.20938787370374	0.145257822758249	-1.35464569646199	0.027292576419214
cpna-2	pms-2	-1.46577975069297	-0.0802823403938583	-1.38549741029911	0.0240174672489083
cpna-2	trpa-1	2.23247369564217	0.124528344452557	2.10794535118961	0.0131004366812227
cpna-2	polk-1	0.939639194484446	-0.0087496366845839	0.94838883116903	0.0917030567685589
cpna-2	cep-1	-2.07159458513533	0.0617829441924318	-2.13337752932776	0.00327510917030568
cpna-2	xpg-1	0.38139081002227	0.010986397145285	0.370404412876985	0.323144104803493
cpna-2	daf-16	-2.35915984606349	-0.331060958681124	-2.02809888738237	0.00655021834061135
cpna-2	brc-1	0.530412523414355	-0.164269796460657	0.694682319875012	0.164847161572052
cpna-2	egl-8	0.579646680409138	0.00327720718253725	0.576369473226601	0.224890829694323
cpna-2	ucp-4	-0.624328400024306	-0.0403336417536481	-0.583994758270658	0.16703056768559
cpna-2	exo-1	-0.09956411942843	0.204418204303837	-0.303982323732267	0.317685589519651
cpna-2	ife-2	0.0742928462027695	0.0512644065556345	0.023028439647135	0.479257641921397
cpna-2	brd-1	1.02773646032279	0.0164970154920008	1.01123944483079	0.0807860262008734
cpna-2	ire-1	0.0711050440736418	-0.134644673978054	0.205749718051696	0.407205240174673

## Sheet: differencial_MMS
Suplementary Table S4 (part c)
Differencial epistasis analysis results in MMS
Mutant_worm	RNAi_bacteria	S_score_MMS	S_score_Standard-OM	Difference	FDR_p_value
mir-34	hsp-4	-1.27771218840982	0.957889688351946	-2.23560187676177	0.00327510917030568
mir-34	old-1	-1.16696639664447	0.532525677393656	-1.69949207403813	0.0131004366812227
mir-34	him-4	-1.03253783311461	-0.776198739634762	-0.256339093479848	0.337336244541485
mir-34	mev-1	1.62592570903826	1.82046743405967	-0.19454172502141	0.358078602620087
mir-34	nsy-1	-0.465982268207884	-0.792226843397115	0.326244575189231	0.337336244541485
mir-34	fbf-2	-0.281196524295595	0.402968229552592	-0.684164753848187	0.140829694323144
mir-34	csb-1	0.85852864938116	-1.91087625478011	2.76940490416127	0.00109170305676853
mir-34	hsp-3	0.776123645522831	1.03955998989874	-0.263436344375909	0.334061135371179
mir-34	msh-2	-1.23927503392535	-1.34443328760299	0.10515825367764	0.462882096069869
mir-34	natc-1	-0.582557591091861	0.185255314236148	-0.767812905328009	0.117903930131004
mir-34	umps-1	0.523892569243426	-1.15111498322865	1.67500755247208	0.0218340611353712
mir-34	hsr-9	-0.0024871613016835	-0.278429505067949	0.275942343766265	0.364628820960699
mir-34	polk-1	-1.04998225014978	-0.720430704469951	-0.329551545679829	0.300218340611354
mir-34	egl-27	-1.96014315151023	1.78995921488009	-3.75010236639032	0
mir-34	rde-2	0.631133945232979	1.35031077321011	-0.719176827977131	0.132096069868996
mir-34	fcd-2	-0.942942949970964	-0.116088098101977	-0.826854851868987	0.0960698689956332
mir-34	cyp-14A5	-0.317595425754055	-1.21145626578078	0.893860840026725	0.104803493449782
mir-34	mek-1	-0.401337832476187	-0.473908410752959	0.072570578276772	0.490174672489083
mir-34	pzf-1	-1.16373044375674	-0.735003537636384	-0.428726906120356	0.23471615720524
mir-34	him-5	-0.0261343500029664	0.196569667689974	-0.22270401769294	0.346069868995633
mir-34	ife-2	-0.31988942326946	-0.990900100721502	0.671010677452042	0.174672489082969
mir-34	spas-1	0.0568408292929045	-0.409875990653363	0.466716819946268	0.271834061135371
mir-34	cpna-2	-0.880152089690808	0.161874500664212	-1.04202659035502	0.0556768558951965
mir-34	mus-81	-1.05231044634208	0.277682636358536	-1.32999308270062	0.0283842794759825
mir-34	sgo-1	-0.180190970552687	0.398302523368715	-0.578493493921402	0.170305676855895
mir-34	daf-16	-1.47308942886494	-1.36577781145049	-0.10731161741445	0.400655021834061
mir-34	him-8	-0.261119573885223	-0.34691223940459	0.085792665519367	0.481441048034934
mir-34	klp-15	-0.110808751212723	0.512856451325051	-0.623665202537774	0.153930131004367
mir-34	xpf-1	-0.58512717538015	-0.848503635627811	0.263376460247661	0.372270742358079
mir-34	abl-1	-0.665230052941052	0.254147041243665	-0.919377094184717	0.074235807860262
mir-34	ercc-1	-0.88225809078665	-0.536974732284114	-0.345283358502536	0.290393013100437
mir-34	ire-1	-0.839275453247298	0.128988165740496	-0.968263618987794	0.0676855895196507
mir-34	trpa-1	-0.128281663947267	0.258768470770216	-0.387050134717483	0.267467248908297
mir-34	shc-1	1.07184847989381	0.384679705238914	0.687168774654896	0.168122270742358
mir-34	polh-1	-0.639240157868033	-0.105862150019304	-0.533378007848729	0.180131004366812
mir-34	age-1	-0.416843885879768	0.37737642317872	-0.794220309058488	0.106986899563319
mir-34	ucp-4	-0.430412937948263	-0.132155509355221	-0.298257428593042	0.318777292576419
mir-34	cep-1	-0.41874993866493	0.320154855813488	-0.738904794478418	0.125545851528384
mir-34	xpg-1	0.870496527972765	0.00795056513406054	0.862545962838704	0.116812227074236
mir-34	brc-1	-0.394133771342515	0.13117285892532	-0.525306630267835	0.183406113537118
mir-34	exo-1	-0.0171246282812491	0.292234047729384	-0.309358676010633	0.314410480349345
mir-34	egl-8	-0.0439459335784071	0.211978679506359	-0.255924613084766	0.337336244541485
mir-34	brd-1	-0.233510454868027	-0.212926394076836	-0.020584060791191	0.450873362445415
mir-34	pms-2	-0.169715590977683	0.262709255488506	-0.432424846466189	0.231441048034935
mir-34	xpa-1	0.1698697254052	0.161799186681246	0.00807053872395402	0.467248908296943
mir-34	fan-1	-0.140647038088274	0.346909310872783	-0.487556348961057	0.199781659388646
mir-34	slx-1	0.312650130843519	0.342993836918161	-0.030343706074642	0.444323144104804
mev-1	old-1	-0.0627915905406839	-1.27887494180153	1.21608335126085	0.0567685589519651
mev-1	hsr-9	-2.72054297308002	-1.14724707386819	-1.57329589921183	0.0141921397379913
mev-1	hsp-4	0.316981824690696	-2.62030900474134	2.93729082943204	0
mev-1	shc-1	0.488038061843055	2.06656555024308	-1.57852748840003	0.0141921397379913
mev-1	hsp-3	-1.59099559347342	-4.84504745172879	3.25405185825537	0
mev-1	natc-1	1.98535442863721	1.33171584905808	0.65363857957913	0.183406113537118
mev-1	csb-1	0.761655227565019	-1.28000887244431	2.04166410000933	0.0131004366812227
mev-1	age-1	-0.720842940893983	0.0216202726082678	-0.742463213502251	0.125545851528384
mev-1	nsy-1	-1.47759523588974	-1.00101396143597	-0.47658127445377	0.205240174672489
mev-1	msh-2	0.506262617322738	-0.061617514607911	0.567880131930649	0.232532751091703
mev-1	egl-27	0.188022575411526	0.964972875665369	-0.776950300253843	0.114628820960699
mev-1	spas-1	0.246192275207144	0.976908598425141	-0.730716323217997	0.131004366812227
mev-1	pzf-1	-1.14944245312237	-0.273241624770761	-0.876200828351609	0.0873362445414847
mev-1	him-4	-1.50102543943233	-1.03164519433934	-0.46938024509299	0.208515283842795
mev-1	daf-16	0.181423859794603	-0.815394542657129	0.996818402451732	0.084061135371179
mev-1	ercc-1	0.213159697978871	1.57825240347773	-1.36509270549886	0.0262008733624454
mev-1	rde-2	-2.56681978803403	1.39328716074319	-3.96010694877722	0
mev-1	sgo-1	-0.0160195298459719	-0.413037312723466	0.397017782877494	0.307860262008734
mev-1	him-5	0.0969927841558704	0.368981420038491	-0.271988635882621	0.331877729257642
mev-1	him-8	-0.678828031890719	0.292984720826966	-0.971812752717685	0.0676855895196507
mev-1	ucp-4	0.412984328518162	0.546172158059264	-0.133187829541102	0.389737991266376
mev-1	fbf-2	1.84609497977431	-0.202644292077361	2.04873927185167	0.0131004366812227
mev-1	ire-1	-0.186785164894089	0.684931618247391	-0.87171678314148	0.0895196506550218
mev-1	mek-1	0.603952737563774	1.22611207597783	-0.622159338414056	0.155021834061135
mev-1	ife-2	-0.61267889729053	-0.0114113591887163	-0.601267538101814	0.160480349344978
mev-1	trpa-1	-1.16671088968376	-0.675990710838207	-0.490720178845553	0.199781659388646
mev-1	mus-81	-2.59578558429486	1.09602232147824	-3.6918079057731	0
mev-1	xpf-1	-2.39809287840658	0.0963265219927776	-2.49441940039936	0.00218340611353712
mev-1	polk-1	-1.1795021526261	0.408452243146179	-1.58795439577228	0.0141921397379913
mev-1	slx-1	0.474274551431142	1.0509746612672	-0.576700109836058	0.170305676855895
mev-1	fan-1	0.79780907394916	1.01648586607665	-0.21867679212749	0.34825327510917
mev-1	fcd-2	1.82776274172578	0.170282514194857	1.65748022753092	0.0229257641921398
mev-1	egl-8	0.548360626744459	1.07441239567225	-0.526051768927791	0.182314410480349
mev-1	exo-1	0.740826587655176	1.34284622913158	-0.602019641476404	0.160480349344978
mev-1	umps-1	-2.09707883787279	3.14214112844887	-5.23921996632166	0
mev-1	cpna-2	-1.22014097315552	0.0419599116730253	-1.26210088482855	0.0338427947598253
mev-1	cep-1	0.802027511867196	1.44567146139241	-0.643643949525214	0.149563318777293
mev-1	brd-1	0.57997729139328	1.48998372352527	-0.91000643213199	0.0764192139737991
mev-1	cyp-14A5	0.113248486610567	0.836902939877074	-0.723654453266507	0.132096069868996
mev-1	brc-1	1.14251713242418	0.884335422262499	0.258181710161681	0.374454148471616
mev-1	xpg-1	-0.746177961138227	1.38926560329288	-2.13544356443111	0.00327510917030568
mev-1	klp-15	1.03899156541774	1.7958051238731	-0.75681355845536	0.120087336244541
mev-1	xpa-1	-1.1222932591621	-0.327681345642481	-0.794611913519619	0.106986899563319
mev-1	pms-2	1.04292317709818	0.632830494680326	0.410092682417854	0.305676855895197
mev-1	polh-1	0.186170321222517	1.53158872632319	-1.34541840510067	0.027292576419214
mev-1	abl-1	0.710502820671886	0.704052535871881	0.00645028480000498	0.465065502183406
daf-16	mev-1	1.49258743462855	0.806225623256827	0.686361811371723	0.168122270742358
daf-16	fbf-2	0.422130885209432	0.227328892560035	0.194801992649397	0.413755458515284
daf-16	hsr-9	-1.49047849681656	0.123305770334438	-1.613784267151	0.0141921397379913
daf-16	old-1	-2.08790313475297	-3.14932724978534	1.06142411503237	0.074235807860262
daf-16	umps-1	1.49899107643448	-0.346081796555874	1.84507287299035	0.0163755458515283
daf-16	polk-1	0.365177051204137	-0.904653110354335	1.26983016155847	0.0480349344978166
daf-16	hsp-4	2.96543953224433	2.24660536668953	0.7188341655548	0.157205240174673
daf-16	natc-1	-1.20089408481038	-1.89036153362483	0.68946744881445	0.168122270742358
daf-16	msh-2	-1.59745653538494	-0.153369331072691	-1.44408720431225	0.0174672489082969
daf-16	mek-1	-0.186579073949776	-1.18906802205175	1.00248894810197	0.084061135371179
daf-16	fcd-2	1.58116037817995	1.64539260099421	-0.06423222281426	0.431222707423581
daf-16	hsp-3	1.57931266855277	0.744335097547777	0.834977571004993	0.122270742358079
daf-16	him-4	0.0261631717092651	-0.419814249715456	0.445977421424721	0.281659388646288
daf-16	nsy-1	-0.665382232271386	-1.32558207955831	0.660199847286924	0.175764192139738
daf-16	him-5	0.359633538734486	-0.0264278614354343	0.38606140016992	0.312227074235808
daf-16	rde-2	-0.44663627549795	0.259506895343864	-0.706143170841814	0.13646288209607
daf-16	shc-1	0.292499016941543	-0.210094473318202	0.502593490259745	0.256550218340611
daf-16	slx-1	-0.154045060915708	-0.142672032888497	-0.011373028027211	0.455240174672489
daf-16	csb-1	-0.00556740543283252	0.218988712636529	-0.224556118069362	0.346069868995633
daf-16	pzf-1	-0.567946750073708	-1.2601127810081	0.692166030934392	0.165938864628821
daf-16	sgo-1	0.245596182095304	0.181980985266635	0.063615196828669	0.494541484716157
daf-16	cyp-14A5	0.20549280240201	-1.97103685880302	2.17652966120503	0.0109170305676856
daf-16	spas-1	-0.404308872108652	-0.85473870460328	0.450429832494628	0.277292576419214
daf-16	xpa-1	-0.804877179916081	0.0193426753323321	-0.824219855248413	0.0971615720524018
daf-16	trpa-1	0.501093580473114	-0.458325314589881	0.959418895062995	0.0884279475982532
daf-16	xpf-1	-0.328710841763447	-0.42976336794653	0.101052526183083	0.463973799126638
daf-16	him-8	-1.00531977013278	0.123440503590936	-1.12876027372372	0.0458515283842795
daf-16	klp-15	-0.0837926197769552	-0.0925834479551492	0.008790828178194	0.468340611353712
daf-16	egl-27	-0.822543285282631	-0.886332748531169	0.063789463248538	0.494541484716157
daf-16	ercc-1	0.176983965562077	0.104350979059785	0.072632986502292	0.490174672489083
daf-16	xpg-1	-0.0758954699977355	0.0601128883683002	-0.136008358366036	0.38646288209607
daf-16	cpna-2	0.708374888836636	-0.55292029985344	1.26129518869008	0.0491266375545851
daf-16	exo-1	-0.444398793917749	-0.592116992699832	0.147718198782083	0.445414847161572
daf-16	brc-1	-0.19096012638441	-0.153430973863385	-0.037529152521025	0.438864628820961
daf-16	age-1	0.557715657250576	-0.376726987515546	0.934442644766122	0.0938864628820961
daf-16	pms-2	0.0129982372694525	-0.769226859406364	0.782225096675817	0.14410480349345
daf-16	fan-1	0.0907364788515225	-0.0406419961384862	0.131378474990009	0.450873362445415
daf-16	ire-1	0.00822762266059495	-0.0760156431570466	0.0842432658176415	0.481441048034934
daf-16	polh-1	0.270685909108289	-0.0745225753205032	0.345208484428792	0.327510917030568
daf-16	ucp-4	0.0258157513749641	-0.0636093679524947	0.0894251193274588	0.475982532751092
daf-16	cep-1	0.156011454382247	-0.00360843064180318	0.15961988502405	0.439956331877729
daf-16	egl-8	0.0217498364311472	-0.241367506045503	0.26311734247665	0.372270742358079
daf-16	ife-2	0.21220809277058	-0.00394436152811106	0.216152454298691	0.399563318777293
daf-16	brd-1	0.291388828907443	0.0190231950821838	0.272365633825259	0.366812227074236
daf-16	abl-1	0.0850311282871294	-0.038780656961264	0.123811785248393	0.453056768558952
exo-1	spas-1	-0.579599287439526	0.246314835779802	-0.825914123219328	0.0960698689956332
exo-1	shc-1	0.481148997348762	0.090075939143937	0.391073058204825	0.311135371179039
exo-1	fbf-2	-0.186816995431332	-1.32351738763392	1.13670039220259	0.0622270742358079
exo-1	fan-1	0.460050263572943	0.410785573390792	0.049264690182151	0.496724890829694
exo-1	egl-8	0.334223359828718	-0.0632053648752304	0.397428724703948	0.307860262008734
exo-1	hsp-4	6.90249978164557	2.74427516375461	4.15822461789096	0
exo-1	msh-2	0.230416068582597	0.275579088847389	-0.045163020264792	0.437772925764192
exo-1	hsp-3	1.53691796721566	0.830025974523421	0.706891992692239	0.162663755458515
exo-1	him-4	-0.623768027337096	-0.538060689763685	-0.085707337573411	0.414847161572052
exo-1	umps-1	1.05513283377657	0.421530977536827	0.633601856239743	0.195414847161572
exo-1	nsy-1	-1.38347224896682	-0.346159503990032	-1.03731274497679	0.0567685589519651
exo-1	natc-1	2.34218339707125	1.22619109322509	1.11599230384616	0.0622270742358079
exo-1	old-1	0.876787287975159	0.65359882371968	0.223188464255479	0.396288209606987
exo-1	hsr-9	0.316874108572603	-2.97656920388957	3.29344331246217	0
exo-1	egl-27	-0.557977248510194	-0.0714351026865645	-0.48654214582363	0.199781659388646
exo-1	mek-1	0.384595038045511	0.0597390919861315	0.32485594605938	0.337336244541485
exo-1	pzf-1	-0.318938821410629	-0.662236035476246	0.343297214065617	0.328602620087336
exo-1	fcd-2	1.66653282701867	-0.322707298661038	1.98924012567971	0.0131004366812227
exo-1	mus-81	0.653430558306811	0.0902545411578609	0.56317601714895	0.233624454148472
exo-1	csb-1	-0.16691207857163	0.825290151755733	-0.992202230327363	0.064410480349345
exo-1	mev-1	2.86170408286448	2.45707761295309	0.40462646991139	0.305676855895197
exo-1	ife-2	0.179150690535663	-0.177267349151656	0.356418039687319	0.325327510917031
exo-1	daf-16	-0.703180026003308	-0.125823425078663	-0.577356600924645	0.170305676855895
exo-1	klp-15	0.751073084768511	0.942216339390468	-0.191143254621957	0.361353711790393
exo-1	ercc-1	-0.544569308299079	-0.0304323786274472	-0.514136929671632	0.189956331877729
exo-1	him-8	0.417663234274461	-0.0984473256409345	0.516110559915395	0.25
exo-1	abl-1	0.589210438112699	-0.0782175727787449	0.667428010891444	0.175764192139738
exo-1	cyp-14A5	0.444443582121806	0.425951578875324	0.018492003246482	0.475982532751092
exo-1	cpna-2	-0.0682859125274553	0.674513530605643	-0.742799443133098	0.125545851528384
exo-1	polk-1	0.591045131548674	0.294780864001898	0.296264267546776	0.353711790393013
exo-1	him-5	0.666196419742718	0.0510396971218723	0.615156722620846	0.208515283842795
exo-1	ire-1	0.611118194661324	-0.000107954355908047	0.611226149017232	0.210698689956332
exo-1	rde-2	0.786592062203091	-0.146218719544771	0.932810781747862	0.0938864628820961
exo-1	brc-1	0.00760409526615521	-0.0877257045916734	0.0953297998578286	0.468340611353712
exo-1	xpf-1	1.46736625460332	0.906984115300236	0.560382139303084	0.236899563318777
exo-1	ucp-4	0.222005770086866	-0.00731811315241414	0.22932388323928	0.389737991266376
exo-1	trpa-1	0.339142627967528	-0.112436035486972	0.4515786634545	0.276200873362445
exo-1	polh-1	0.19224836505373	-0.0340668362605717	0.226315201314302	0.390829694323144
exo-1	xpa-1	0.698385156089553	0.0954546132625277	0.602930542827025	0.213973799126638
exo-1	brd-1	0.00127975060846417	-0.106563686937764	0.107843437546228	0.460698689956332
exo-1	sgo-1	0.211627384805831	0.0662486956876095	0.145378689118221	0.446506550218341
exo-1	xpg-1	0.493103811288968	-0.281846078224573	0.774949889513541	0.145196506550218
exo-1	age-1	0.31024456319825	0.0800168135371204	0.23022774966113	0.388646288209607
exo-1	cep-1	0.461240851363755	0.0307457061234463	0.430495145240309	0.291484716157205
exo-1	pms-2	0.57333636954607	0.0791125800859176	0.494223789460152	0.25764192139738
exo-1	slx-1	0.524687911277014	0.0252210750714831	0.499466836205531	0.25764192139738
brc-1	pzf-1	0.435698002331298	0.559027749643792	-0.123329747312494	0.396288209606987
brc-1	him-4	-1.73609780467352	-1.2318693786826	-0.50422842599092	0.196506550218341
brc-1	mus-81	-0.231216668234687	-0.0407368559936808	-0.190479812241006	0.362445414847162
brc-1	fan-1	-0.400528286287196	-0.305082516539463	-0.095445769747733	0.410480349344978
brc-1	fbf-2	-0.839142503268516	-0.822863184247322	-0.0162793190211941	0.454148471615721
brc-1	mek-1	0.276819310636051	-0.363262895192045	0.640082205828096	0.191048034934498
brc-1	mev-1	0.798090822955902	0.339317435594985	0.458773387360917	0.274017467248908
brc-1	hsp-3	0.801685369598529	0.476635404873019	0.32504996472551	0.337336244541485
brc-1	natc-1	-0.439815456832704	0.591534874335908	-1.03135033116861	0.0567685589519651
brc-1	old-1	0.386049924920487	0.636920147442079	-0.250870222521592	0.338427947598253
brc-1	hsp-4	1.33392154080716	0.685492833504975	0.648428707302185	0.186681222707424
brc-1	polk-1	0.0794701229679723	0.036061756145727	0.0434083668222453	0.494541484716157
brc-1	hsr-9	-0.0825440981374804	-0.431378388339073	0.348834290201593	0.327510917030568
brc-1	umps-1	-1.18837345503536	-1.67892643040104	0.49055297536568	0.259825327510917
brc-1	shc-1	-1.16571640563054	-0.212554105596219	-0.953162300034321	0.0687772925764192
brc-1	msh-2	-2.21739303838075	-0.162267497437388	-2.05512554094336	0.00655021834061135
brc-1	nsy-1	-1.4773944149614	-0.252426077904641	-1.22496833705676	0.0338427947598253
brc-1	fcd-2	-1.19295073707699	-0.350577659830141	-0.842373077246849	0.0927947598253275
brc-1	slx-1	-0.416743045825343	-0.585778105964783	0.16903506013944	0.434497816593886
brc-1	cpna-2	0.287997923743058	0.281946990057561	0.00605093368549697	0.465065502183406
brc-1	sgo-1	-0.11509178690788	-0.286614763748802	0.171522976840922	0.431222707423581
brc-1	xpa-1	-0.969822121930087	-0.280099213687064	-0.689722908243023	0.138646288209607
brc-1	rde-2	-0.360728113345012	0.0540373985057664	-0.414765511850778	0.244541484716157
brc-1	egl-27	-0.113952018559346	-0.565261245198376	0.45130922663903	0.276200873362445
brc-1	spas-1	-0.323667820170151	-0.529063296992802	0.205395476822651	0.407205240174673
brc-1	him-8	-0.127846781260714	-0.463792770953896	0.335945989693182	0.331877729257642
brc-1	cyp-14A5	0.121977896351062	-0.616426708664866	0.738404605015928	0.150655021834061
brc-1	klp-15	0.0438769146895131	0.552425588202417	-0.508548673512904	0.195414847161572
brc-1	xpf-1	0.196441567760552	0.526315256330149	-0.329873688569597	0.300218340611354
brc-1	him-5	-0.546696932049202	-0.344784294034141	-0.201912638015061	0.35589519650655
brc-1	csb-1	-0.200260644571552	0.299696117503829	-0.499956762075381	0.198689956331878
brc-1	polh-1	0.14497619526473	-0.249842439152222	0.394818634416952	0.308951965065502
brc-1	pms-2	0.00357468272001629	-0.354389081926929	0.357963764646945	0.325327510917031
brc-1	exo-1	-0.314709668835371	-0.20645702193371	-0.108252646901661	0.400655021834061
brc-1	trpa-1	-0.624573930519777	-0.50967789324836	-0.114896037271417	0.399563318777293
brc-1	abl-1	-0.120111235975078	-0.0472579507308623	-0.0728532852442157	0.424672489082969
brc-1	egl-8	-0.0831804499786702	-0.0187398841426401	-0.0644405658360301	0.431222707423581
brc-1	ife-2	-0.123543856401605	-0.26553018760212	0.141986331200515	0.446506550218341
brc-1	daf-16	0.0332688631424828	0.0813899011362901	-0.0481210379938073	0.437772925764192
brc-1	ercc-1	-0.351943936206191	-0.217828957827482	-0.134114978378709	0.388646288209607
brc-1	cep-1	-0.0952452900874881	-0.0831859493046457	-0.0120593407828424	0.455240174672489
brc-1	ucp-4	-0.391283447905778	-0.447818315938192	0.056534868032414	0.503275109170306
brc-1	brd-1	-0.0195014446979194	-0.0677784526722563	0.0482770079743369	0.496724890829694
brc-1	ire-1	-0.123371251463462	-0.0162171851193523	-0.10715406634411	0.400655021834061
brc-1	age-1	-0.147556061216681	-0.371521587309643	0.223965526092962	0.395196506550218
brc-1	xpg-1	-0.0750165920238843	-0.257225183752142	0.182208591728258	0.422489082969432
hsr-9	hsp-4	-3.47402179513074	-1.03707070873367	-2.43695108639707	0.00327510917030568
hsr-9	mus-81	0.0884712883113129	1.17946708147431	-1.090995793163	0.0502183406113537
hsr-9	hsp-3	-0.207367136703949	-0.903834968764261	0.696467832060312	0.164847161572052
hsr-9	xpg-1	0.537121268951424	0.65615932546199	-0.119038056510566	0.398471615720524
hsr-9	polk-1	-3.25507763940982	1.04975700431605	-4.30483464372587	0
hsr-9	xpf-1	-1.57978370251041	-2.28641084428805	0.70662714177764	0.163755458515284
hsr-9	klp-15	-0.41496232119355	1.50744460802574	-1.92240692921929	0.00873362445414847
hsr-9	fbf-2	-1.17260075641979	-1.82680188078595	0.65420112436616	0.182314410480349
hsr-9	spas-1	0.205276140642679	-1.84606382987131	2.05133997051399	0.0131004366812227
hsr-9	mev-1	1.00894205402371	1.47481359243206	-0.46587153840835	0.2117903930131
hsr-9	nsy-1	-1.03565949441284	-1.50768839796895	0.47202890355611	0.269650655021834
hsr-9	mek-1	-0.347216196898648	0.428610011001887	-0.775826207900535	0.114628820960699
hsr-9	cpna-2	0.207050190490249	0.585613110023895	-0.378562919533646	0.271834061135371
hsr-9	exo-1	-0.00725398521556143	0.68088676267712	-0.688140747892681	0.138646288209607
hsr-9	old-1	-2.32709077265115	-1.34452965777566	-0.98256111487549	0.0655021834061135
hsr-9	him-8	-0.23611354118988	0.125341489134378	-0.361455030324258	0.281659388646288
hsr-9	msh-2	-1.05292619194391	0.357571101794899	-1.41049729373881	0.0218340611353712
hsr-9	umps-1	1.26101323703279	0.861570587846922	0.399442649185868	0.307860262008734
hsr-9	him-4	-1.69688434341977	0.738954966017603	-2.43583930943737	0.00327510917030568
hsr-9	fcd-2	-0.448979501480168	1.36555901047697	-1.81453851195714	0.00982532751091703
hsr-9	brc-1	-1.32107519029695	0.71084172564374	-2.03191691594069	0.00655021834061135
hsr-9	natc-1	-1.28613325773442	0.499488569530044	-1.78562182726446	0.00982532751091703
hsr-9	rde-2	-0.903222440169645	1.51833591451974	-2.42155835468939	0.00327510917030568
hsr-9	trpa-1	0.292857349346324	0.468642421497405	-0.175785072151081	0.368995633187773
hsr-9	cyp-14A5	-1.74990917199773	-0.183358317139234	-1.5665508548585	0.0141921397379913
hsr-9	ercc-1	-0.923976261187054	0.656986210250542	-1.5809624714376	0.0141921397379913
hsr-9	sgo-1	-1.58262969274091	0.165602056100863	-1.74823174884177	0.0120087336244541
hsr-9	him-5	0.168655172603212	1.06872528684597	-0.900070114242758	0.0775109170305677
hsr-9	csb-1	0.0117951294455932	-0.949779018941468	0.961574148387061	0.0884279475982532
hsr-9	shc-1	1.2895462473668	1.0799968614422	0.2095493859246	0.405021834061135
hsr-9	xpa-1	1.22161278697362	-0.769074969747391	1.99068775672101	0.0131004366812227
hsr-9	cep-1	0.735970552805343	1.15295728802844	-0.416986735223097	0.244541484716157
hsr-9	egl-27	0.783593261285913	1.89451850450567	-1.11092524321976	0.0491266375545851
hsr-9	age-1	0.481001278375736	0.876978166124683	-0.395976887748947	0.259825327510917
hsr-9	pms-2	-0.256902108829656	1.08238316553189	-1.33928527436155	0.027292576419214
hsr-9	ire-1	0.139040855029349	0.755212948264972	-0.616172093235623	0.160480349344978
hsr-9	fan-1	-0.0298764436436203	1.10977172569139	-1.13964816933501	0.0436681222707424
hsr-9	abl-1	0.267572290968369	0.872902500854659	-0.60533020988629	0.160480349344978
hsr-9	ife-2	0.343027448329164	0.475876135094779	-0.132848686765615	0.389737991266376
hsr-9	daf-16	-1.09079570511915	-0.462271141105715	-0.628524564013435	0.15174672489083
hsr-9	brd-1	0.436632610618018	0.678580701831268	-0.24194809121325	0.34061135371179
hsr-9	pzf-1	-0.382103442156203	-0.594667125739194	0.212563683582991	0.400655021834061
hsr-9	egl-8	0.636544430550952	-0.673658035383519	1.31020246593447	0.0436681222707423
hsr-9	ucp-4	-0.835755439782214	1.02506378943985	-1.86081922922206	0.00982532751091703
hsr-9	polh-1	0.580460838247103	0.547592332150187	0.0328685060969161	0.48471615720524
hsr-9	slx-1	0.116329767817075	0.575074005909948	-0.458744238092873	0.218340611353712
natc-1	csb-1	-0.222093831446794	0.474834669763331	-0.696928501210125	0.13646288209607
natc-1	mev-1	-3.15297415172928	-2.90314502560279	-0.24982912612649	0.339519650655022
natc-1	hsp-3	-3.9571259606821	-3.99418753930182	0.0370615786197197	0.487991266375546
natc-1	hsp-4	-1.69219864351229	-2.75638302510939	1.0641843815971	0.074235807860262
natc-1	xpf-1	-1.13798727970222	-1.43010672880065	0.29211944909843	0.358078602620087
natc-1	rde-2	-1.31187321256505	-2.66072906390667	1.34885585134162	0.0393013100436681
natc-1	xpa-1	0.500824748753448	0.580342527593832	-0.079517778840384	0.417030567685589
natc-1	him-5	-3.06188738464954	-2.25597799138481	-0.80590939326473	0.102620087336245
natc-1	slx-1	-0.247941138674816	-1.26145865272909	1.01351751405427	0.0807860262008734
natc-1	cpna-2	-2.81587628420854	-1.23111251042351	-1.58476377378503	0.0141921397379913
natc-1	fcd-2	-1.91744663823573	-1.70307229821367	-0.21437434002206	0.352620087336245
natc-1	him-4	-0.622513846545866	-2.40407492797504	1.78156108142917	0.0185589519650655
natc-1	pzf-1	-2.67300827362394	0.233464607553539	-2.90647288117748	0
natc-1	umps-1	-1.85708981914844	-1.4551713404859	-0.40191847866254	0.255458515283843
natc-1	egl-27	0.197264419537179	0.531068123005693	-0.333803703468514	0.296943231441048
natc-1	fbf-2	-1.48301727585536	-1.0014461858542	-0.48157109000116	0.201965065502183
natc-1	old-1	-0.469134365553179	0.350404638908868	-0.819539004462047	0.0971615720524018
natc-1	nsy-1	-1.75266392751843	0.262022806407338	-2.01468673392577	0.00764192139737991
natc-1	shc-1	-2.35586720198971	-2.69594471815148	0.34007751616177	0.329694323144105
natc-1	klp-15	-1.67956409453231	-0.681961062535011	-0.997603031997299	0.064410480349345
natc-1	mus-81	-0.848560289812224	-1.15926861531379	0.310708325501566	0.347161572052402
natc-1	mek-1	-1.75242654057572	-1.61402197815334	-0.13840456242238	0.385371179039301
natc-1	msh-2	0.778189505405732	-0.14611972121721	0.924309226622942	0.0982532751091703
natc-1	spas-1	-0.169653424229	-0.594327985099375	0.424674560870375	0.293668122270742
natc-1	abl-1	-0.259901969559098	0.0504278618806638	-0.310329831439762	0.313318777292576
natc-1	ercc-1	-0.392849341850659	-0.303928395425803	-0.088920946424856	0.413755458515284
natc-1	him-8	-1.4525335635624	0.126480774251548	-1.57901433781395	0.0141921397379913
natc-1	ire-1	-0.376176332201401	-0.80195584652519	0.425779514323789	0.292576419213974
natc-1	ucp-4	0.374353389064859	0.653776644720722	-0.279423255655863	0.329694323144105
natc-1	sgo-1	-0.141097234412676	-0.671454636680333	0.530357402267657	0.247816593886463
natc-1	ife-2	0.00856501633649925	-0.815537183765995	0.824102200102494	0.127729257641921
natc-1	brd-1	0.0988522051736709	-0.828186945878609	0.92703915105228	0.0949781659388647
natc-1	brc-1	-0.333648310763019	-0.5086275728813	0.174979262118281	0.427947598253275
natc-1	polk-1	-0.692761078616993	0.288316722744125	-0.981077801361118	0.0655021834061135
natc-1	fan-1	-0.222690415857345	-0.137883986211918	-0.084806429645427	0.414847161572052
natc-1	exo-1	-0.434965946897194	-0.545408425143035	0.110442478245841	0.459606986899563
natc-1	trpa-1	0.396016431028043	0.736727157863882	-0.340710726835839	0.294759825327511
natc-1	egl-8	-0.884135305159771	-0.585965394326946	-0.298169910832825	0.318777292576419
natc-1	age-1	-0.481811341818036	-0.0703529145703093	-0.411458427247727	0.245633187772926
natc-1	cep-1	-0.2277628778241	-0.313441592075149	0.085678714251049	0.481441048034934
natc-1	cyp-14A5	0.0124331421807707	-0.159614328650837	0.172047470831608	0.430131004366812
natc-1	daf-16	-0.209831779708321	-1.16418123284604	0.954349453137719	0.0895196506550219
natc-1	pms-2	0.0467629930155279	-0.382623142808305	0.429386135823833	0.291484716157205
natc-1	polh-1	-0.129427536909323	0.0644792429086305	-0.193906779817953	0.358078602620087
natc-1	xpg-1	-0.16205344187538	-0.0715065261554044	-0.0905469157199756	0.413755458515284
polh-1	pzf-1	-0.114829629729078	0.0434267509684853	-0.158256380697563	0.377729257641921
polh-1	hsp-3	-4.64809385605585	-1.40567723719853	-3.24241661885732	0
polh-1	natc-1	2.38330807714758	-0.407632997407667	2.79094107455525	0.00109170305676853
polh-1	mev-1	2.61570183189361	-0.617429645385394	3.233131477279	0
polh-1	him-5	-0.818986678376309	0.879466920227373	-1.69845359860368	0.0131004366812227
polh-1	csb-1	0.354105192847295	0.283675932203699	0.070429260643596	0.491266375545852
polh-1	xpa-1	0.184902740157604	0.467674668301562	-0.282771928143958	0.327510917030568
polh-1	abl-1	0.258813262539323	0.482999796124763	-0.22418653358544	0.346069868995633
polh-1	hsp-4	2.47357720561586	1.57590907065902	0.89766813495684	0.102620087336245
polh-1	brc-1	-0.0534198816252752	0.315745398523101	-0.369165280148376	0.278384279475983
polh-1	cpna-2	0.617386242655595	0.54811996115862	0.069266281496975	0.49235807860262
polh-1	ife-2	0.375575942303402	0.193796977204436	0.181778965098966	0.422489082969432
polh-1	polk-1	-0.419656074784964	0.48025043586148	-0.899906510646444	0.0775109170305677
polh-1	fbf-2	-1.20523647564975	-1.71851300520949	0.51327652955974	0.25
polh-1	mus-81	-0.314963270918156	0.0186289363722812	-0.333592207290437	0.296943231441048
polh-1	old-1	1.03561023170447	1.49854148414835	-0.46293125244388	0.216157205240175
polh-1	hsr-9	-1.82068314776579	-0.996997953376885	-0.823685194388905	0.0971615720524018
polh-1	mek-1	0.811219137201446	-1.01530593241018	1.82652506961163	0.017467248908297
polh-1	fcd-2	-1.64376137042031	-1.23042838672787	-0.41333298369244	0.245633187772926
polh-1	umps-1	0.737695821023468	-2.30688227071784	3.04457809174131	0
polh-1	rde-2	1.81059884214413	0.192303082094866	1.61829576004926	0.0240174672489083
polh-1	nsy-1	-1.11094150578707	-1.31951655427611	0.20857504848904	0.405021834061135
polh-1	xpf-1	-1.54476567431475	-0.0206512449225652	-1.52411442939218	0.0163755458515284
polh-1	cyp-14A5	-0.924404404256489	0.0495129621448447	-0.973917366401334	0.0665938864628821
polh-1	him-4	0.022230562729154	-0.116053951735071	0.138284514464225	0.448689956331878
polh-1	him-8	-0.345683577059552	0.0222015082407449	-0.367885085300297	0.279475982532751
polh-1	msh-2	-0.0248144631785829	-2.39278677648847	2.36797231330989	0.00545851528384278
polh-1	xpg-1	-0.172235823425918	0.142737956945412	-0.31497378037133	0.311135371179039
polh-1	shc-1	-0.543037691304691	-0.161338847628883	-0.381698843675808	0.269650655021834
polh-1	ercc-1	-1.30243089070886	0.446276704209911	-1.74870759491877	0.0120087336244541
polh-1	ire-1	-0.628824017488286	0.409261500113894	-1.03808551760218	0.0567685589519651
polh-1	spas-1	-0.847522690763132	0.0370997316406142	-0.884622422403746	0.0862445414847162
polh-1	daf-16	-0.382606031189746	0.0099473459211441	-0.39255337711089	0.26528384279476
polh-1	sgo-1	-0.232012405446852	-0.0451709093695947	-0.186841496077257	0.36353711790393
polh-1	pms-2	0.0927689661847455	0.0191731700556955	0.07359579612905	0.490174672489083
polh-1	slx-1	0.345473568194591	0.850698704579448	-0.505225136384857	0.196506550218341
polh-1	trpa-1	-0.194829695318799	0.233202318164865	-0.428032013483664	0.23471615720524
polh-1	cep-1	-0.512672542385014	-0.374257701771141	-0.138414840613873	0.385371179039301
polh-1	age-1	0.388911058352061	0.622361424732439	-0.233450366380378	0.344978165938865
polh-1	ucp-4	-0.644661667797957	0.0774254151106669	-0.722087082908624	0.132096069868996
polh-1	egl-8	0.198577211288083	-0.137818171160669	0.336395382448752	0.331877729257642
polh-1	fan-1	-0.168693451221689	-0.141171451129556	-0.027522000092133	0.445414847161572
polh-1	brd-1	-0.399298544936428	-0.306095297783142	-0.093203247153286	0.412663755458515
polh-1	exo-1	0.0792841478413985	0.352381730152363	-0.273097582310964	0.331877729257642
polh-1	egl-27	0.712182916252834	0.306108071533997	0.406074844718837	0.305676855895197
polh-1	klp-15	1.00770203419299	0.0702069975265667	0.937495036666423	0.0938864628820961
umps-1	hsp-3	0.0814677374735787	-2.26998828546548	2.35145602293906	0.00655021834061131
umps-1	cyp-14A5	-0.308781107649717	-0.956282110596972	0.647501002947255	0.186681222707424
umps-1	csb-1	1.15013223832446	0.599969879445307	0.550162358879153	0.24235807860262
umps-1	nsy-1	-0.96213564354583	-1.08188292546401	0.11974728191818	0.455240174672489
umps-1	old-1	-0.442919165305409	0.120748224874792	-0.563667390180201	0.175764192139738
umps-1	cpna-2	0.123581485572947	-0.789060810651637	0.912642296224584	0.101528384279476
umps-1	him-4	-1.77558817070801	-1.19502997940667	-0.58055819130134	0.169213973799127
umps-1	mus-81	0.802146792815728	0.1761113941973	0.626035398618428	0.200873362445415
umps-1	ire-1	-1.15058266013246	-0.491390135689301	-0.659192524443159	0.146288209606987
umps-1	pzf-1	-1.5954782772132	-1.59008254636945	-0.00539573084375	0.457423580786026
umps-1	hsp-4	2.30320602474974	1.57813600246506	0.72507002228468	0.155021834061135
umps-1	brd-1	-0.372595280053983	0.120940818815506	-0.493536098869489	0.199781659388646
umps-1	fan-1	0.477815384645398	0.171792872718564	0.306022511926834	0.349344978165939
umps-1	pms-2	-0.0419502027074872	0.646796458548846	-0.688746661256333	0.138646288209607
umps-1	fcd-2	2.47926019698409	1.6494974591485	0.82976273783559	0.125545851528384
umps-1	rde-2	-0.449748869931487	0.833159595099196	-1.28290846503068	0.0316593886462882
umps-1	mek-1	0.0905904675864777	0.0126410610804966	0.0779494065059811	0.486899563318777
umps-1	msh-2	0.0796536916587653	-2.8954014949602	2.97505518661897	0
umps-1	mev-1	1.6073998714624	4.26250598574864	-2.65510611428624	0.00109170305676856
umps-1	natc-1	2.99640763303168	5.09591531830084	-2.09950768526916	0.00436681222707424
umps-1	xpf-1	1.30581738965809	-0.771166938376307	2.0769843280344	0.0131004366812227
umps-1	polk-1	-0.646708252750746	-1.61744476681496	0.970736514064214	0.0862445414847162
umps-1	slx-1	-0.563310483964815	0.122629369060013	-0.685939853024828	0.140829694323144
umps-1	ucp-4	-0.690193161731874	-0.372749272358576	-0.317443889373298	0.308951965065502
umps-1	him-8	0.173906249423898	-1.07248109389321	1.24638734331711	0.0524017467248908
umps-1	him-5	0.3944520184102	-0.361283669086802	0.755735687497002	0.146288209606987
umps-1	spas-1	-0.505661136905488	0.132209570896063	-0.637870707801551	0.150655021834061
umps-1	daf-16	-0.267963712132565	-2.1515391334796	1.88357542134704	0.0163755458515283
umps-1	ercc-1	-1.04075353868275	-0.424377252783285	-0.616376285899465	0.160480349344978
umps-1	cep-1	-1.11526014967668	-0.0945133504109328	-1.02074679926575	0.0611353711790393
umps-1	fbf-2	1.57595585991349	0.950364167190272	0.625591692723218	0.200873362445415
umps-1	xpa-1	0.505763929167694	0.0808704655430628	0.424893463624631	0.293668122270742
umps-1	shc-1	0.30282573038987	0.0254293563936765	0.277396373996193	0.364628820960699
umps-1	egl-8	-0.248724880164674	0.0109476289561051	-0.259672509120779	0.337336244541485
umps-1	trpa-1	-0.682528292595336	-0.753013119241854	0.070484826646518	0.491266375545852
umps-1	brc-1	0.891786216794551	0.0343997528795306	0.85738646391502	0.117903930131004
umps-1	egl-27	-0.775632325837436	-0.156903948292782	-0.618728377544654	0.157205240174672
umps-1	age-1	-0.384392486692645	-0.102075045458165	-0.28231744123448	0.327510917030568
umps-1	klp-15	1.30143401612868	1.19143321668267	0.11000079944601	0.459606986899563
umps-1	abl-1	0.176441734727295	0.14359922343863	0.032842511288665	0.48471615720524
umps-1	sgo-1	0.0398925752621686	-0.0649550924838938	0.104847667746062	0.462882096069869
umps-1	exo-1	0.0806755476474835	0.311956307954749	-0.231280760307265	0.344978165938865
umps-1	xpg-1	-0.467051383060447	-0.439400029845198	-0.027651353215249	0.445414847161572
umps-1	ife-2	0.314146936822519	-0.62453567410738	0.938682610929899	0.0927947598253275
umps-1	polh-1	0.196834886523346	0.0378756217089476	0.158959264814398	0.439956331877729
xpf-1	egl-27	1.39732617347911	0.486291002456111	0.911035171022999	0.101528384279476
xpf-1	hsp-3	-2.10384893809529	-1.08267575575989	-1.0211731823354	0.0611353711790393
xpf-1	brc-1	2.0240083304587	-0.154392622657972	2.17840095311667	0.0109170305676856
xpf-1	polk-1	-1.69963601482251	-0.195536174796257	-1.50409984002625	0.0174672489082969
xpf-1	msh-2	2.08612375281319	-0.0114264634445442	2.09755021625773	0.0131004366812227
xpf-1	old-1	1.40430288941409	1.31856903445851	0.0857338549555802	0.481441048034934
xpf-1	pzf-1	0.466888817944701	-0.214899869028826	0.681788686973527	0.169213973799127
xpf-1	nsy-1	-0.178666376272626	-1.6636851383709	1.48501876209827	0.027292576419214
xpf-1	mek-1	1.15639667700977	-1.46995921280249	2.62635588981226	0.00327510917030571
xpf-1	mev-1	3.20250377331225	-0.458019313748454	3.6605230870607	0
xpf-1	him-4	0.589672890847159	-0.247965710786129	0.837638601633288	0.122270742358079
xpf-1	xpa-1	0.72478095939755	-1.54771672868526	2.27249768808281	0.00764192139737996
xpf-1	hsr-9	1.52946540381702	-0.249855506472212	1.77932091028923	0.0185589519650655
xpf-1	mus-81	-2.59674854481431	0.649866747259483	-3.24661529207379	0
xpf-1	shc-1	1.79753029614152	-0.650861560716646	2.44839185685817	0.00545851528384278
xpf-1	umps-1	-0.178938090404923	-1.90560245584788	1.72666436544296	0.0185589519650655
xpf-1	brd-1	1.57352058723476	-0.176350948400404	1.74987153563516	0.0185589519650655
xpf-1	polh-1	1.91953075939286	0.21518644205795	1.70434431733491	0.0185589519650655
xpf-1	hsp-4	2.50777475226202	-0.227440003449622	2.73521475571164	0.00109170305676853
xpf-1	fcd-2	2.81384709307945	0.312668078498882	2.50117901458057	0.00327510917030571
xpf-1	abl-1	-1.2162020947283	0.443978533537927	-1.66018062826623	0.0131004366812227
xpf-1	cyp-14A5	1.51799155448546	-0.609097925021391	2.12708947950685	0.0131004366812227
xpf-1	slx-1	-0.917848898186956	-0.364684599426077	-0.553164298760879	0.176855895196507
xpf-1	sgo-1	3.52797720545296	-0.402915465476578	3.93089267092954	0
xpf-1	fbf-2	1.7132858026467	-0.930834889318877	2.64412069196558	0.00327510917030571
xpf-1	csb-1	2.92421165023662	0.564960761288706	2.35925088894791	0.00545851528384278
xpf-1	klp-15	0.697055928520432	-0.0158833912912302	0.712939319811662	0.158296943231441
xpf-1	daf-16	1.25355898984138	-0.256463699068819	1.5100226889102	0.027292576419214
xpf-1	natc-1	2.88761037718917	0.107707574378276	2.77990280281089	0.00109170305676853
xpf-1	ercc-1	0.919282799994	-0.166395110960562	1.08567791095456	0.0687772925764192
xpf-1	rde-2	2.44635710460615	0.856135522015365	1.59022158259078	0.0251091703056768
xpf-1	fan-1	1.29203390951331	-0.183302439050512	1.47533634856382	0.0283842794759825
xpf-1	him-8	0.322344336779625	-0.158783411854132	0.481127748633757	0.263100436681223
xpf-1	ife-2	0.9086488525476	-0.164953564011059	1.07360241655866	0.0731441048034934
xpf-1	spas-1	0.969030211718495	-0.669143337882362	1.63817354960086	0.0229257641921398
xpf-1	pms-2	1.50041933458609	-0.246174787164807	1.7465941217509	0.0185589519650655
xpf-1	him-5	0.815809143187753	-0.922990660773065	1.73879980396082	0.0185589519650655
xpf-1	ire-1	0.794150421287835	-0.305893679423515	1.10004410071135	0.0655021834061136
xpf-1	trpa-1	1.12074939844829	-0.616775393188485	1.73752479163677	0.0185589519650655
xpf-1	age-1	1.33195933576966	-0.0833215290736886	1.41528086484335	0.0338427947598253
xpf-1	egl-8	1.28824623519424	-0.65916907562839	1.94741531082263	0.0152838427947598
xpf-1	cep-1	1.42807157685984	-0.420882654526652	1.84895423138649	0.0163755458515283
xpf-1	exo-1	1.16422993959861	-1.08740730554642	2.25163724514503	0.00982532751091703
xpf-1	cpna-2	2.30094285531457	0.526725900358322	1.77421695495625	0.0185589519650655
xpf-1	ucp-4	1.75407264065335	-0.089919904746511	1.84399254539986	0.0163755458515283
xpf-1	xpg-1	3.06253395969226	-0.470437004262769	3.53297096395503	0
ire-1	csb-1	-0.524104100611867	-0.506660666335154	-0.0174434342767129	0.453056768558952
ire-1	msh-2	1.73452050731471	-0.388840119366338	2.12336062668105	0.0131004366812227
ire-1	him-4	2.15636998067407	-1.34546447640575	3.50183445707982	0
ire-1	fcd-2	1.21942080006353	0.94180410046972	0.27761669959381	0.364628820960699
ire-1	xpf-1	1.16466916868101	0.777120979834088	0.387548188846922	0.312227074235808
ire-1	nsy-1	0.437347176838725	0.03545608344861	0.401891093390115	0.305676855895197
ire-1	pzf-1	-0.0599222901873005	-1.29674775730456	1.23682546711726	0.0534934497816594
ire-1	mus-81	-3.15533445011029	0.206540453648374	-3.36187490375866	0
ire-1	hsp-4	2.8523529681361	0.298732391185062	2.55362057695104	0.00327510917030571
ire-1	old-1	-1.07635848093589	0.579866173360437	-1.65622465429633	0.0131004366812227
ire-1	him-5	-0.233949694762941	0.096603289004775	-0.330552983767716	0.300218340611354
ire-1	hsp-3	-9.84677857214665	-5.98399287187186	-3.86278570027479	0
ire-1	slx-1	0.744016113661621	0.774715384361039	-0.030699270699418	0.444323144104804
ire-1	natc-1	4.20448152804208	3.2428575598117	0.96162396823038	0.0884279475982532
ire-1	rde-2	1.50312453028904	0.611787489143164	0.891337041145876	0.10589519650655
ire-1	daf-16	0.107386503464449	-0.185277109898709	0.292663613363158	0.358078602620087
ire-1	him-8	0.0877833057711843	-0.609728436072785	0.697511741843969	0.164847161572052
ire-1	fbf-2	1.29130081924432	0.0306101151101687	1.26069070413415	0.0491266375545851
ire-1	cep-1	-0.655110569599091	0.173779822057927	-0.828890391657018	0.0949781659388646
ire-1	cpna-2	0.447617369814925	-0.15185313754765	0.599470507362575	0.213973799126638
ire-1	polh-1	1.16487572059144	0.918403140867881	0.246472579723559	0.379912663755459
ire-1	age-1	1.10626254599539	-0.28996585883822	1.39622840483361	0.0349344978165939
ire-1	brc-1	0.902945526556775	0.00102804579935509	0.90191748075742	0.101528384279476
ire-1	polk-1	0.00442946148673857	0.06735018051964	-0.0629207190329014	0.431222707423581
ire-1	ife-2	0.0543619995396811	0.44352198671802	-0.389159987178339	0.26528384279476
ire-1	pms-2	0.316064800843968	0.622711470986278	-0.30664667014231	0.316593886462882
ire-1	spas-1	1.18097817683659	-0.168494651549592	1.34947282838618	0.0382096069868996
ire-1	umps-1	-0.400200895770771	0.916585752134932	-1.3167866479057	0.0305676855895196
ire-1	cyp-14A5	-0.0486119876956143	0.581630391494112	-0.630242379189726	0.15174672489083
ire-1	xpa-1	-1.79066336549891	0.379500327437678	-2.17016369293659	0.00327510917030568
ire-1	sgo-1	1.0377792816527	0.0774345085476957	0.960344773105004	0.0884279475982532
ire-1	egl-8	-0.771946012989139	-0.237238144635383	-0.534707868353756	0.179039301310044
ire-1	mek-1	1.41748010732145	0.14508213024888	1.27239797707257	0.0469432314410481
ire-1	ercc-1	0.813361488365018	-0.72655577092903	1.53991725929405	0.0262008733624454
ire-1	klp-15	1.60625507519141	-0.275112006721099	1.88136708191251	0.0163755458515283
ire-1	mev-1	3.43926239742494	1.31016644868349	2.12909594874145	0.0131004366812227
ire-1	exo-1	0.062411074305264	0.561320383987167	-0.498909309681903	0.198689956331878
ire-1	shc-1	0.862658637935281	0.345058909946055	0.517599727989226	0.25
ire-1	xpg-1	0.80629440330704	0.757843933185611	0.048450470121429	0.496724890829694
ire-1	brd-1	0.684576955911053	0.43054880885222	0.254028147058833	0.37882096069869
ire-1	ucp-4	0.136028350113556	0.556789202049357	-0.420760851935801	0.24235807860262
ire-1	abl-1	0.0728960449117217	-0.200054477853361	0.272950522765083	0.366812227074236
ire-1	trpa-1	0.569332751800001	-0.54148017843062	1.11081293023062	0.0633187772925764
ire-1	fan-1	0.806266578126888	0.181599955856408	0.62466662227048	0.201965065502183
him-4	hsr-9	2.50630317810082	0.710307720371194	1.79599545772963	0.017467248908297
him-4	him-5	-2.42769427318538	0.886782828287869	-3.31447710147325	0
him-4	mev-1	3.78267110564044	0.983351591195679	2.79931951444476	0.00109170305676853
him-4	hsp-3	-4.7360736122036	-0.140401890550681	-4.59567172165292	0
him-4	natc-1	-2.98819278388281	-0.849583805113683	-2.13860897876913	0.00327510917030568
him-4	hsp-4	1.62938890314185	0.679168744146032	0.950220158995818	0.0906113537117904
him-4	csb-1	-0.800450381258587	-1.35911052848516	0.558660147226573	0.240174672489083
him-4	old-1	-0.121116056439027	0.916751456892178	-1.0378675133312	0.0567685589519651
him-4	slx-1	-0.086362814331665	0.894548922338808	-0.980911736670473	0.0655021834061135
him-4	pzf-1	1.95090103547592	0.608558939717368	1.34234209575855	0.0393013100436681
him-4	xpf-1	-1.59314185252205	-0.548972221646129	-1.04416963087592	0.0556768558951965
him-4	spas-1	0.0331661605020063	-0.882711818596727	0.915877979098733	0.101528384279476
him-4	nsy-1	0.446038759696478	-0.697548856936343	1.14358761663282	0.0622270742358079
him-4	him-8	1.73360066536457	0.832979995600161	0.900620669764409	0.101528384279476
him-4	fcd-2	1.18527999810443	0.389256744218601	0.796023253885829	0.138646288209607
him-4	polk-1	-0.104995670316043	0.849666142632245	-0.954661812948288	0.0687772925764192
him-4	ire-1	0.300984534070423	0.536919958773367	-0.235935424702944	0.341703056768559
him-4	xpa-1	0.999052454008051	1.48096722562286	-0.481914771614809	0.201965065502183
him-4	fan-1	1.68999882228407	0.183775677971658	1.50622314431241	0.027292576419214
him-4	shc-1	1.67949299887225	0.366845936295565	1.31264706257669	0.0436681222707423
him-4	ercc-1	0.167119940557504	-1.64006144106792	1.80718138162542	0.017467248908297
him-4	msh-2	1.76362297149303	0.449768483547525	1.3138544879455	0.0436681222707423
him-4	cpna-2	-0.622419876555267	0.679365437037081	-1.30178531359235	0.0316593886462882
him-4	umps-1	2.34316414810835	0.486522230591823	1.85664191751653	0.0163755458515283
him-4	brd-1	0.97455695993999	0.759918369672556	0.214638590267434	0.399563318777293
him-4	mus-81	-0.789714822103728	0.94964343655563	-1.73935825865936	0.0131004366812227
him-4	trpa-1	-0.118710958490164	0.28814138504121	-0.406852343531374	0.252183406113537
him-4	rde-2	-0.660823755036579	0.133149232109246	-0.793972987145825	0.108078602620087
him-4	age-1	0.676430418458957	-0.0374224474158964	0.713852865874853	0.158296943231441
him-4	daf-16	-0.196653694596487	-0.337476311371586	0.140822616775099	0.446506550218341
him-4	sgo-1	0.967562476046063	-1.68445197111639	2.65201444716245	0.00327510917030571
him-4	fbf-2	2.64947467037904	0.189041020381108	2.46043364999793	0.00436681222707425
him-4	exo-1	-0.302820653037893	-0.407696739194766	0.104876086156873	0.462882096069869
him-4	pms-2	-0.133132090248646	0.514699568132027	-0.647831658380673	0.149563318777293
him-4	ucp-4	1.52365626218355	0.34919433804433	1.17446192413922	0.0589519650655022
him-4	cyp-14A5	-0.64396780816486	0.315150999280526	-0.959118807445386	0.0687772925764192
him-4	mek-1	0.833399043832909	0.909306122670042	-0.075907078837133	0.421397379912664
him-4	brc-1	0.501737468150632	0.644637970972536	-0.142900502821904	0.385371179039301
him-4	polh-1	0.226025603628032	0.511134015734828	-0.285108412106796	0.326419213973799
him-4	cep-1	0.779145247287577	0.211154078975029	0.567991168312548	0.232532751091703
him-4	klp-15	0.930018915925113	0.684594363073201	0.245424552851912	0.379912663755459
him-4	egl-27	2.66160669020093	1.23014012093373	1.4314665692672	0.0338427947598253
him-4	egl-8	1.29086209505186	0.75050952835018	0.54035256670168	0.246724890829694
him-4	ife-2	1.03117450931154	0.981732256965007	0.0494422523465331	0.496724890829694
him-4	abl-1	1.29578414513284	1.15795289520677	0.13783124992607	0.449781659388646
him-4	xpg-1	1.54144252850999	0.848332156858829	0.693110371651161	0.164847161572052
him-8	hsr-9	-0.781855904214486	-0.297543542068698	-0.484312362145788	0.200873362445415
him-8	old-1	-1.04429121908696	-2.88815061553109	1.84385939644413	0.0163755458515283
him-8	hsp-3	1.4335557870323	-0.142252975883614	1.57580876291591	0.0251091703056768
him-8	csb-1	-2.27084256301646	0.488561209643846	-2.75940377266031	0.00109170305676856
him-8	msh-2	-1.91408309984612	-2.59259143804505	0.67850833819893	0.171397379912664
him-8	rde-2	0.146270559882016	-0.560650786272167	0.706921346154183	0.162663755458515
him-8	mev-1	0.738392876083847	0.991330795597131	-0.252937919513284	0.338427947598253
him-8	polk-1	-3.28598096257102	-2.94883902638161	-0.33714193618941	0.294759825327511
him-8	nsy-1	-1.3789587962352	-1.65728752835093	0.27832873211573	0.364628820960699
him-8	umps-1	-0.358569978651622	-0.634960406606313	0.276390427954691	0.364628820960699
him-8	natc-1	-1.45565736562403	1.72023525545048	-3.17589262107451	0
him-8	spas-1	-0.932701889139754	-0.550144024808382	-0.382557864331372	0.269650655021834
him-8	hsp-4	0.431779685411339	1.22594937747063	-0.794169692059291	0.106986899563319
him-8	fcd-2	-0.499444483186963	-1.27451970242922	0.775075219242257	0.145196506550218
him-8	him-5	-0.911952932493424	-0.458487062279251	-0.453465870214173	0.221615720524017
him-8	him-4	2.09559557864007	0.773728574717097	1.32186700392297	0.0414847161572053
him-8	xpf-1	0.403490418182266	-0.177385231231519	0.580875649413785	0.222707423580786
him-8	cpna-2	0.800720578375541	0.765272264387814	0.035448313987727	0.487991266375546
him-8	egl-27	0.408783370911092	0.0103248289761905	0.398458541934901	0.307860262008734
him-8	fbf-2	0.101835880427493	0.00714559091552833	0.0946902895119647	0.46943231441048
him-8	mus-81	-2.13373214538644	0.553295085740258	-2.6870272311267	0.00109170305676856
him-8	mek-1	-0.441416765738008	-0.598781547063097	0.157364781325089	0.441048034934498
him-8	shc-1	-0.964627763305975	-1.25313563992762	0.288507876621645	0.360262008733624
him-8	fan-1	-0.0438740273685905	0.272569622353079	-0.316443649721669	0.308951965065502
him-8	ercc-1	-0.956114955120007	-0.587532302528907	-0.3685826525911	0.278384279475983
him-8	ife-2	-0.760111674858554	-0.342529739292548	-0.417581935566006	0.243449781659389
him-8	cyp-14A5	-0.218498386744335	-0.388768212540449	0.170269825796114	0.433406113537118
him-8	sgo-1	-0.209594275232474	0.679598296615405	-0.889192571847879	0.084061135371179
him-8	pms-2	-0.677998044414116	-0.536268651564066	-0.14172939285005	0.385371179039301
him-8	xpa-1	-0.615226839013434	0.330957421610506	-0.94618426062394	0.0698689956331878
him-8	pzf-1	-0.701393572381323	-0.76723802697222	0.0658444545908969	0.493449781659389
him-8	slx-1	0.0368532279692973	-0.300076779972493	0.33693000794179	0.331877729257642
him-8	brc-1	0.116934359886542	0.559944857892549	-0.443010498006007	0.225982532751092
him-8	daf-16	0.300711308318549	-0.509329348822897	0.810040657141446	0.135371179039301
him-8	ucp-4	-0.34812075675261	-0.00232587132531478	-0.345794885427295	0.290393013100437
him-8	cep-1	-0.912092683244	0.592129109922777	-1.50422179316678	0.0163755458515284
him-8	egl-8	-0.300764796272971	0.0819798766477008	-0.382744672920672	0.269650655021834
him-8	klp-15	0.191950072198371	-0.00861220788682632	0.200562280085197	0.411572052401747
him-8	abl-1	-0.86166533496218	0.403175027708212	-1.26484036267039	0.0338427947598253
him-8	age-1	-0.650317328329125	0.417339696287098	-1.06765702461622	0.0502183406113537
him-8	polh-1	-0.674895926654473	-0.242625231488131	-0.432270695166342	0.231441048034935
him-8	ire-1	-0.169572811438074	-0.374525311919384	0.20495250048131	0.407205240174673
him-8	brd-1	-0.359968937314806	0.131567542368297	-0.491536479683103	0.199781659388646
him-8	trpa-1	-0.280974894815929	-0.869135346266813	0.588160451450884	0.221615720524017
him-8	xpg-1	-0.308004565110003	-0.289515065592584	-0.018489499517419	0.453056768558952
him-8	exo-1	-0.320100529893502	-0.0975008919910874	-0.222599637902415	0.346069868995633
slx-1	polk-1	-2.52588633527613	-3.35610052682697	0.83021419155084	0.125545851528384
slx-1	msh-2	-3.37827627010314	0.35025500981894	-3.72853127992208	0
slx-1	csb-1	-0.90223218019474	-0.950329387133023	0.0480972069382829	0.496724890829694
slx-1	umps-1	-0.156940407227049	0.846770501621062	-1.00371090884811	0.0633187772925764
slx-1	old-1	-2.99013137708422	-0.847457376911207	-2.14267400017301	0.00327510917030568
slx-1	mev-1	1.827787106816	-0.410342883076383	2.23812998989238	0.00982532751091703
slx-1	hsp-4	0.359596305892678	0.961441663403177	-0.601845357510499	0.160480349344978
slx-1	nsy-1	0.118445426187203	0.0901082593323925	0.0283371668548105	0.482532751091703
slx-1	him-8	-1.22355219797415	0.36486654566685	-1.588418743641	0.0141921397379913
slx-1	fbf-2	0.647043316057333	-0.187703667635276	0.834746983692609	0.122270742358079
slx-1	spas-1	-1.00966944562982	-0.630150455612878	-0.379518990016942	0.271834061135371
slx-1	him-4	-0.375097360370905	-0.799663756422099	0.424566396051194	0.293668122270742
slx-1	mek-1	-1.81510980587976	-0.041295575164906	-1.77381423071485	0.0109170305676856
slx-1	xpa-1	-1.68062739492902	-0.0461845923740358	-1.63444280255498	0.0141921397379913
slx-1	pzf-1	-1.88010474590522	0.889793766580018	-2.76989851248524	0.00109170305676856
slx-1	sgo-1	-1.05439340276094	-0.884959988959231	-0.169433413801709	0.372270742358079
slx-1	trpa-1	-1.32875926332023	-0.951416332320445	-0.377342930999785	0.27292576419214
slx-1	hsr-9	-0.698740996900624	-1.42823669846164	0.729495701561016	0.152838427947598
slx-1	xpf-1	-0.19303756273123	-0.407046714128411	0.214009151397181	0.399563318777293
slx-1	ife-2	-0.561345151277779	-0.746289797660751	0.184944646382972	0.421397379912664
slx-1	rde-2	-0.428754181052385	-0.0463196512877448	-0.38243452976464	0.269650655021834
slx-1	egl-27	0.498609174454438	-0.297211694988502	0.79582086944294	0.138646288209607
slx-1	mus-81	-0.574643612573878	0.504592420485071	-1.07923603305895	0.0502183406113537
slx-1	ercc-1	-1.88283892038112	-0.86925153841099	-1.01358738197013	0.0633187772925764
slx-1	daf-16	-0.588863738323819	0.0998160194830854	-0.688679757806904	0.138646288209607
slx-1	him-5	-1.49468403269204	0.0384960358425319	-1.53318006853457	0.0163755458515284
slx-1	ire-1	-0.0549278551815266	0.370563373118464	-0.425491228299991	0.236899563318777
slx-1	natc-1	0.136397532026125	-0.139823346070582	0.276220878096707	0.364628820960699
slx-1	abl-1	-0.728205187068766	-0.626466001748204	-0.101739185320562	0.406113537117904
slx-1	age-1	-0.582695755394957	0.0719575761086343	-0.654653331503591	0.147379912663755
slx-1	polh-1	-1.57352561067448	-0.155850669289045	-1.41767494138543	0.0218340611353712
slx-1	cyp-14A5	-1.17386040719341	-0.9834863063762	-0.19037410081721	0.362445414847162
slx-1	brc-1	-1.27899306615224	0.130301493605408	-1.40929455975765	0.0218340611353712
slx-1	pms-2	0.672826679275865	0.211892766761862	0.460933912514003	0.271834061135371
slx-1	cep-1	-0.360218496064135	-1.05410725570586	0.693888759641725	0.164847161572052
slx-1	egl-8	0.199007178193843	0.0779497319176667	0.121057446276176	0.455240174672489
slx-1	fan-1	-1.27714508673557	-0.0205503661912891	-1.25659472054428	0.0338427947598253
slx-1	shc-1	-0.472909544209777	0.272102101229054	-0.745011645438831	0.123362445414847
slx-1	exo-1	0.126939946187925	0.175472241861591	-0.048532295673666	0.437772925764192
slx-1	ucp-4	-0.929054666632154	0.161308816341839	-1.09036348297399	0.0502183406113537
slx-1	klp-15	0.0897194176885437	0.305543949524375	-0.215824531835831	0.351528384279476
slx-1	cpna-2	-0.367450116655336	-0.292346931084483	-0.075103185570853	0.421397379912664
slx-1	xpg-1	-0.238826388374476	-0.204086117751781	-0.034740270622695	0.442139737991266
slx-1	brd-1	-0.436465054059499	-0.185447757359806	-0.251017296699693	0.338427947598253
pzf-1	hsr-9	0.0789699564056659	-0.574393270615935	0.653363227021601	0.183406113537118
pzf-1	umps-1	-1.76457252195435	0.565396999050195	-2.32996952100455	0.00327510917030568
pzf-1	mev-1	-0.121848853440169	0.0796773545808187	-0.201526208020988	0.35589519650655
pzf-1	hsp-3	-2.07237568951454	-1.04324340406544	-1.0291322854491	0.0578602620087336
pzf-1	csb-1	0.233978489054454	0.319716012805312	-0.085737523750858	0.414847161572052
pzf-1	fcd-2	-0.462355154347264	-1.20782816896833	0.745473014621066	0.148471615720524
pzf-1	xpf-1	-0.310698916070411	-0.887964875101426	0.577265959031015	0.224890829694323
pzf-1	hsp-4	1.01820744915218	0.0651171073904518	0.953090341761728	0.0895196506550219
pzf-1	trpa-1	0.256781698205272	-0.05211950418134	0.308901202386612	0.349344978165939
pzf-1	him-4	-2.11485179926124	-1.24067726365213	-0.87417453560911	0.0873362445414847
pzf-1	natc-1	-2.45646117379078	-1.85063146426128	-0.6058297095295	0.160480349344978
pzf-1	cpna-2	-0.027267583562257	-0.71474136199834	0.687473778436083	0.168122270742358
pzf-1	xpa-1	0.0794862634983646	-0.288115806634001	0.367602070132366	0.323144104803493
pzf-1	him-5	-0.799473293878288	-0.460561716224778	-0.33891157765351	0.294759825327511
pzf-1	brd-1	-0.418692918759069	-0.359374324957043	-0.059318593802026	0.432314410480349
pzf-1	egl-27	-1.06180921645375	0.611435187321876	-1.67324440377563	0.0131004366812227
pzf-1	rde-2	-1.68792725116963	-0.537345962709203	-1.15058128846043	0.0414847161572052
pzf-1	fbf-2	0.471732155321883	-1.05958049583772	1.5313126511596	0.0262008733624454
pzf-1	mek-1	-1.13569586776651	-0.739037712828692	-0.396658154937818	0.259825327510917
pzf-1	nsy-1	-0.505740891132306	0.446357407623121	-0.952098298755427	0.0687772925764192
pzf-1	mus-81	-1.14503295340314	-0.299822383136724	-0.845210570266416	0.0927947598253275
pzf-1	cyp-14A5	-1.06039213296231	0.453051201881698	-1.51344333484401	0.0163755458515284
pzf-1	shc-1	-0.714538522576913	-0.359038404181654	-0.355500118395259	0.283842794759825
pzf-1	brc-1	-0.414162460700047	-0.214184546199534	-0.199977914500513	0.35589519650655
pzf-1	polk-1	-0.484362830166863	0.338995898246089	-0.823358728412952	0.0971615720524018
pzf-1	him-8	-0.398136114120373	-0.772911888915373	0.374775774795	0.320960698689956
pzf-1	xpg-1	-0.254106691381373	-0.0605626363206766	-0.193544055060696	0.358078602620087
pzf-1	msh-2	-0.175574886672848	-0.0738026738178171	-0.101772212855031	0.406113537117904
pzf-1	slx-1	-1.19725171425528	-0.747183499210861	-0.450068215044419	0.222707423580786
pzf-1	abl-1	-0.159490805990891	-0.0237444402187303	-0.135746365772161	0.38646288209607
pzf-1	exo-1	-0.284174319661296	-0.0648766950778124	-0.219297624583484	0.34825327510917
pzf-1	klp-15	-0.965474701929014	-0.0495671653791468	-0.915907536549867	0.0753275109170306
pzf-1	ercc-1	-1.06845652344153	-0.0883056015052397	-0.98015092193629	0.0655021834061135
pzf-1	sgo-1	-0.870364014121345	0.0170729030800115	-0.887436917201357	0.0851528384279476
pzf-1	egl-8	-0.60404227034918	-0.241233572251824	-0.362808698097356	0.281659388646288
pzf-1	ucp-4	-0.200974075425203	0.115339250834657	-0.31631332625986	0.308951965065502
pzf-1	ire-1	0.0727666809992407	-0.0398932980697641	0.112659979069005	0.457423580786026
pzf-1	old-1	0.17221661017555	0.76799750461742	-0.59578089444187	0.165938864628821
pzf-1	daf-16	-0.374970689404007	-0.0529692819066118	-0.322001407497395	0.304585152838428
pzf-1	fan-1	-0.782007530132856	-0.627243387260419	-0.154764142872437	0.381004366812227
pzf-1	spas-1	0.169248901101721	0.0424007780070411	0.12684812309468	0.453056768558952
pzf-1	ife-2	-0.444076638135801	-0.375980267841995	-0.068096370293806	0.427947598253275
pzf-1	pms-2	-0.536907338662968	-0.0331464270460531	-0.503760911616915	0.196506550218341
pzf-1	polh-1	-0.561491345125004	-0.0833030774892079	-0.478188267635796	0.205240174672489
pzf-1	cep-1	-0.46663150280206	-0.0158078001043926	-0.450823702697667	0.222707423580786
pzf-1	age-1	-0.0425927107376164	-0.0217636319365272	-0.0208290788010892	0.450873362445415
mus-81	him-4	-1.12816591198358	-1.03496883405061	-0.0931970779329701	0.412663755458515
mus-81	old-1	0.862333167016035	1.06099641369543	-0.198663246679395	0.356986899563319
mus-81	nsy-1	0.91380711944752	0.819881579119965	0.0939255403275551	0.470524017467249
mus-81	abl-1	-0.500508024724875	-0.0708866630418127	-0.429621361683062	0.23471615720524
mus-81	mev-1	0.21678801002115	0.00135196919207037	0.21543604082908	0.399563318777293
mus-81	pzf-1	-1.39134439483716	-2.11204915338964	0.72070475855248	0.157205240174673
mus-81	hsp-3	-0.801317060120241	-0.939996618685381	0.13867955856514	0.447598253275109
mus-81	hsr-9	-1.60713638817112	-3.02492548778465	1.41778909961353	0.0338427947598253
mus-81	fan-1	-0.566580080213571	-0.595223745651043	0.028643665437472	0.482532751091703
mus-81	cpna-2	0.745916385171289	-2.4239000461229	3.16981643129419	0
mus-81	brc-1	0.361542693819712	-0.126431965967462	0.487974659787174	0.260917030567686
mus-81	msh-2	-0.444058000448124	-0.673382449584855	0.229324449136731	0.389737991266376
mus-81	xpa-1	-2.03382382997812	-2.60212035304288	0.56829652306476	0.232532751091703
mus-81	hsp-4	2.84713603792752	2.01367482145893	0.83346121646859	0.122270742358079
mus-81	fbf-2	1.38072326673501	-0.277874554893817	1.65859782162883	0.0229257641921398
mus-81	polk-1	0.370040932861767	0.0537985084248221	0.316242424436945	0.343886462882096
mus-81	him-5	0.230874558536131	-0.284999692549196	0.515874251085327	0.25
mus-81	csb-1	0.649938574134036	0.0270998058262742	0.622838768307762	0.201965065502183
mus-81	slx-1	0.352804196663903	-0.120620449445996	0.473424646109899	0.268558951965066
mus-81	egl-8	-0.697538082300217	-1.0651923671631	0.367654284862883	0.323144104803493
mus-81	natc-1	0.439104418794719	-0.18910469052919	0.628209109323909	0.200873362445415
mus-81	fcd-2	1.48034933947726	0.843065005253242	0.637284334224018	0.191048034934498
mus-81	umps-1	1.58848720306148	0.246159202893315	1.34232800016817	0.0393013100436681
mus-81	him-8	-0.430433827031869	0.115520619971552	-0.545954447003421	0.177947598253275
mus-81	mek-1	1.12866119942137	0.596402036063582	0.532259163357788	0.247816593886463
mus-81	klp-15	0.46407179640626	0.0344950379085883	0.429576758497672	0.291484716157205
mus-81	polh-1	0.443562856657484	0.0208934235817434	0.422669433075741	0.296943231441048
mus-81	egl-27	0.324221488898981	-0.201435534316142	0.525657023215123	0.248908296943231
mus-81	sgo-1	-0.254139537103351	-1.04886227932008	0.794722742216729	0.138646288209607
mus-81	ercc-1	-0.211042436381742	-0.0889201221622012	-0.122122314219541	0.396288209606987
mus-81	cyp-14A5	-0.481783354904354	-0.358530147641801	-0.123253207262553	0.396288209606987
mus-81	shc-1	-0.162301364829133	-0.340937521565774	0.178636156736641	0.424672489082969
mus-81	xpf-1	-0.218472287927169	-0.344204232652213	0.125731944725044	0.453056768558952
mus-81	spas-1	0.124859799649479	-0.340090384784844	0.464950184434323	0.271834061135371
mus-81	age-1	-0.107501466880715	-0.448560489505871	0.341059022625156	0.329694323144105
mus-81	rde-2	0.508889773391622	0.0767769468754744	0.432112826516148	0.290393013100437
mus-81	daf-16	0.207118913493647	0.0166239860384902	0.190494927455157	0.415938864628821
mus-81	ife-2	-0.0274952355715408	-0.517469583447957	0.489974347876416	0.259825327510917
mus-81	exo-1	-0.39556761793473	-0.503179576775291	0.107611958840561	0.460698689956332
mus-81	ucp-4	-0.191765350243341	0.132344182517659	-0.324109532761	0.304585152838428
mus-81	ire-1	-0.309081081279021	-0.197137882440198	-0.111943198838823	0.399563318777293
mus-81	trpa-1	0.443598632949047	-0.0989244777982305	0.542523110747278	0.245633187772926
mus-81	brd-1	0.427258891792891	-0.0831374970258954	0.510396388818786	0.252183406113537
mus-81	pms-2	0.124998198019933	-0.126559644797345	0.251557842817278	0.37882096069869
mus-81	xpg-1	0.380205163971936	0.0297441181919871	0.350461045779949	0.327510917030568
mus-81	cep-1	0.00664287115526786	-0.430602752146261	0.437245623301529	0.287117903930131
hsp-4	hsp-3	-4.23839398891126	-4.73536869157099	0.49697470265973	0.25764192139738
hsp-4	mev-1	3.60665552368682	1.81720748736763	1.78944803631919	0.017467248908297
hsp-4	trpa-1	0.017733084441993	0.0311516744323729	-0.0134185899903799	0.455240174672489
hsp-4	natc-1	0.703826940077592	1.87511007551635	-1.17128313543876	0.0393013100436681
hsp-4	polk-1	-0.537300623335016	0.0903825871426195	-0.627683210477636	0.15174672489083
hsp-4	shc-1	-1.51843647055827	0.112540210817771	-1.63097668137604	0.0141921397379913
hsp-4	cyp-14A5	-1.74189974974399	-2.17060487712198	0.42870512737799	0.291484716157205
hsp-4	brd-1	0.464370743388949	0.0411048805592362	0.423265862829713	0.29585152838428
hsp-4	umps-1	-0.157084438059181	0.0589935713801665	-0.216078009439347	0.351528384279476
hsp-4	nsy-1	0.254227075593653	-0.221997834875268	0.476224910468921	0.268558951965066
hsp-4	msh-2	0.287151866810198	-1.46978024439182	1.75693211120202	0.0185589519650655
hsp-4	polh-1	0.472369722552718	-0.0189751171456713	0.491344839698389	0.259825327510917
hsp-4	rde-2	0.80164014960688	-0.207869294624997	1.00950944423188	0.0807860262008734
hsp-4	mek-1	0.894482323142187	0.262639794497525	0.631842528644662	0.195414847161572
hsp-4	sgo-1	-0.178048462858487	-0.118427924058832	-0.059620538799655	0.431222707423581
hsp-4	hsr-9	-1.53145121255413	-0.149732262815288	-1.38171894973884	0.0240174672489083
hsp-4	him-4	0.478558816631361	0.176388800099743	0.302170016531618	0.351528384279476
hsp-4	old-1	0.338044656315793	-0.5209630659274	0.859007722243193	0.117903930131004
hsp-4	him-8	0.328739974658874	0.030244502190443	0.298495472468431	0.353711790393013
hsp-4	fbf-2	1.10635718902668	0.624716707499081	0.481640481527599	0.263100436681223
hsp-4	abl-1	0.814384029114031	0.203420766364122	0.610963262749909	0.210698689956332
hsp-4	csb-1	-0.979808408993401	-1.2927686669585	0.312960257965099	0.344978165938865
hsp-4	him-5	0.862157774877964	0.00638462556243793	0.855773149315526	0.120087336244541
hsp-4	brc-1	-0.113146770181033	-0.064485936255394	-0.048660833925639	0.437772925764192
hsp-4	ercc-1	0.463477430512359	0.109492773645992	0.353984656866367	0.326419213973799
hsp-4	xpa-1	-0.0479905195196974	-0.0574728036824688	0.0094822841627714	0.46943231441048
hsp-4	klp-15	-0.0981200191502593	0.276221772094821	-0.37434179124508	0.276200873362445
hsp-4	cep-1	0.363228402117006	-0.0887433584581798	0.451971760575186	0.276200873362445
hsp-4	exo-1	0.181556428867242	0.0979220875041933	0.0836343413630487	0.483624454148472
hsp-4	mus-81	-0.114306454851153	0.345103349666648	-0.459409804517801	0.218340611353712
hsp-4	pzf-1	-0.113917902996858	-0.466785773208509	0.352867870211651	0.326419213973799
hsp-4	spas-1	0.240015742932989	0.149718781223046	0.090296961709943	0.473799126637555
hsp-4	cpna-2	-0.0719288793573525	0.259356352111972	-0.331285231469324	0.300218340611354
hsp-4	fan-1	0.457368815482381	0.252243030077401	0.20512578540498	0.407205240174673
hsp-4	egl-8	-0.0258653897005874	-0.042973275047418	0.0171078853468306	0.475982532751092
hsp-4	egl-27	0.384889710026946	0.813744703312993	-0.428854993286047	0.23471615720524
hsp-4	ucp-4	-0.061365374768075	-0.0641302080460043	0.00276483327792931	0.4617903930131
hsp-4	slx-1	-0.289630023871105	-0.20641944657912	-0.083210577291985	0.415938864628821
hsp-4	pms-2	0.258200799163553	0.0342749615888492	0.223925837574704	0.395196506550218
hsp-4	ire-1	0.0310258792753002	-0.122646474249673	0.153672353524973	0.444323144104803
hsp-4	xpf-1	0.817055166421434	0.595063616351549	0.221991550069885	0.397379912663755
hsp-4	daf-16	0.161022504252748	0.0884224871708118	0.0726000170819362	0.490174672489083
hsp-4	ife-2	0.437979847923664	0.0271592757647998	0.410820572158864	0.305676855895197
hsp-4	age-1	0.229118775807877	-0.027818218656123	0.256936994464	0.375545851528384
hsp-4	xpg-1	0.750661284680448	-0.0754827179102809	0.826144002590729	0.125545851528384
age-1	hsp-3	0.881541922234695	0.717744095397966	0.163797826836729	0.438864628820961
age-1	hsp-4	-0.178398844179458	-0.730546686820081	0.552147842640623	0.241266375545852
age-1	polk-1	0.574344150684274	0.524963581126071	0.049380569558203	0.496724890829694
age-1	hsr-9	0.594713567170869	-1.25937705975651	1.85409062692738	0.0163755458515283
age-1	mek-1	-0.048597061584813	-0.056212562273584	0.007615500688771	0.466157205240175
age-1	mev-1	2.10302175271741	1.39338421077444	0.70963754194297	0.162663755458515
age-1	nsy-1	-1.97097532334907	-0.864828778650807	-1.10614654469826	0.0491266375545851
age-1	old-1	0.070700841796245	1.64016218307143	-1.56946134127518	0.0141921397379913
age-1	xpf-1	-0.476004011029038	-0.16235712586353	-0.313646885165508	0.311135371179039
age-1	natc-1	0.0756587114764482	2.09240384182949	-2.01674513035304	0.00764192139737991
age-1	msh-2	-1.88879536612431	-1.30038560858525	-0.58840975753906	0.16703056768559
age-1	umps-1	1.16307562462469	0.639794133318074	0.523281491306616	0.25
age-1	fcd-2	0.606923458668369	1.40124652351702	-0.794323064848651	0.106986899563319
age-1	fbf-2	-1.05922975792488	-1.45956880449786	0.40033904657298	0.305676855895197
age-1	him-4	-0.652032698544039	-1.33515627988636	0.683123581342321	0.169213973799127
age-1	egl-27	-0.915317595373279	-1.42050465747967	0.505187062106391	0.255458515283843
age-1	csb-1	0.577486198780992	1.52239008119797	-0.944903882416978	0.0698689956331878
age-1	mus-81	-0.881017878832129	-1.65606652254543	0.775048643713301	0.145196506550218
age-1	him-8	0.0530874285071427	0.273009039952132	-0.219921611444989	0.347161572052402
age-1	pzf-1	-0.0244799582867409	-0.973579619725678	0.949099661438937	0.0906113537117904
age-1	ercc-1	-0.0277288839620773	0.351765369595732	-0.379494253557809	0.271834061135371
age-1	spas-1	0.356911508406208	0.601006483562364	-0.244094975156156	0.34061135371179
age-1	klp-15	0.777059023661406	1.08547716995614	-0.308418146294734	0.314410480349345
age-1	cpna-2	-0.564902714093201	0.467344348771345	-1.03224706286455	0.0567685589519651
age-1	rde-2	0.848317335989004	1.22194754381838	-0.373630207829376	0.276200873362445
age-1	ire-1	0.314567343365453	-0.0247802781905167	0.33934762155597	0.329694323144105
age-1	egl-8	-0.100423585527782	-0.157052951892512	0.05662936636473	0.503275109170306
age-1	brc-1	0.0635021739390005	0.19549200189552	-0.131989827956519	0.389737991266376
age-1	sgo-1	-0.13375110243323	0.185731636580837	-0.319482739014067	0.305676855895196
age-1	cyp-14A5	-0.625232122182943	-1.09813996927128	0.472907847088337	0.268558951965066
age-1	trpa-1	0.0378806920015879	0.150780584454233	-0.112899892452645	0.399563318777293
age-1	xpa-1	0.0719255864739525	0.0568303419929039	0.0150952444810486	0.475982532751092
age-1	ucp-4	0.335589105424562	-0.093974473188876	0.429563578613438	0.291484716157205
age-1	ife-2	-0.368735033907059	-0.33850666808586	-0.030228365821199	0.444323144104804
age-1	daf-16	0.309120676117715	-0.0461748275424134	0.355295503660128	0.325327510917031
age-1	brd-1	-0.0229156029420703	0.0447243901381403	-0.0676399930802106	0.429039301310044
age-1	shc-1	0.424547518737899	0.189772633201302	0.234774885536597	0.38646288209607
age-1	pms-2	0.336446193751675	0.186218916100225	0.15022727765145	0.444323144104803
age-1	him-5	-0.0358123130953968	0.631924762000722	-0.667737075096119	0.14410480349345
age-1	exo-1	0.180805566366364	0.053136662837927	0.127668903528437	0.453056768558952
age-1	fan-1	0.144352198219117	0.281436284497735	-0.137084086278618	0.38646288209607
age-1	polh-1	-0.159524555484869	-0.142441031873633	-0.017083523611236	0.454148471615721
age-1	abl-1	0.081949324319186	0.0788552820924236	0.00309404222676241	0.4617903930131
age-1	cep-1	0.363192524546687	0.206264611919203	0.156927912627484	0.441048034934498
age-1	xpg-1	0.157343231977252	-0.137181940911772	0.294525172889024	0.354803493449782
age-1	slx-1	0.501519848477318	0.354845995077705	0.146673853399613	0.445414847161572
cep-1	hsp-3	1.03537159945934	-0.889080273657975	1.92445187311732	0.0152838427947598
cep-1	brd-1	-0.509853529775178	-0.382771045637016	-0.127082484138162	0.391921397379913
cep-1	hsp-4	-0.0136697145833604	-0.775790414621724	0.762120700038364	0.146288209606987
cep-1	pzf-1	-0.556429943483028	-0.174974562612985	-0.381455380870043	0.269650655021834
cep-1	polk-1	-0.429481869322827	-0.229201100266344	-0.200280769056483	0.35589519650655
cep-1	him-4	-0.391969119862569	0.273624086143158	-0.665593206005727	0.145196506550218
cep-1	mev-1	-1.47861851540399	0.503247005752541	-1.98186552115653	0.00873362445414847
cep-1	natc-1	-0.969061165642815	0.0578279289329904	-1.02688909457581	0.0578602620087336
cep-1	fcd-2	-0.648611375432859	0.750155203240461	-1.39876657867332	0.0240174672489083
cep-1	trpa-1	-0.278844077256978	-0.0603318503536247	-0.218512226903353	0.34825327510917
cep-1	shc-1	-0.227124458659457	-0.91332309596311	0.686198637303653	0.168122270742358
cep-1	cyp-14A5	-0.123969760088991	0.127720338337116	-0.251690098426107	0.338427947598253
cep-1	umps-1	-1.46174281308078	0.386536709273378	-1.84827952235416	0.00982532751091703
cep-1	polh-1	-2.02800003104531	-0.0862093358433534	-1.94179069520196	0.00873362445414847
cep-1	old-1	0.620469370624894	1.3698183722302	-0.749349001605306	0.122270742358079
cep-1	brc-1	-0.313375777439239	0.117682634126338	-0.431058411565577	0.233624454148472
cep-1	hsr-9	-0.254723168347322	-0.913879886110976	0.659156717763654	0.176855895196507
cep-1	msh-2	-0.14731862457156	-0.301622411777155	0.154303787205595	0.444323144104803
cep-1	csb-1	0.0945828119708718	0.135157354406516	-0.0405745424356442	0.438864628820961
cep-1	nsy-1	-0.0168511316799851	-0.916611290902946	0.899760159222961	0.101528384279476
cep-1	mus-81	-0.364189719203291	-0.354555310216869	-0.00963440898642204	0.456331877729258
cep-1	spas-1	0.014431922648408	-0.160507611710925	0.174939534359333	0.427947598253275
cep-1	mek-1	-0.90382112094759	-0.0550023828129602	-0.84881873813463	0.0906113537117904
cep-1	rde-2	0.787055127433033	0.459562438522037	0.327492688910996	0.337336244541485
cep-1	ercc-1	-0.310480663777359	-0.153793439370631	-0.156687224406728	0.379912663755459
cep-1	fbf-2	0.194646234914677	-0.381451632762737	0.576097867677414	0.224890829694323
cep-1	age-1	-0.593455547004033	-0.400812946070701	-0.192642600933332	0.361353711790393
cep-1	him-5	-0.671166775238607	-0.368888103342166	-0.302278671896441	0.317685589519651
cep-1	daf-16	-0.452025333195907	-0.00464436563003033	-0.447380967565877	0.223799126637555
cep-1	xpa-1	-0.685301982858795	-0.182820225888688	-0.502481756970107	0.196506550218341
cep-1	xpf-1	0.228679642671742	0.847737773750974	-0.619058131079232	0.157205240174672
cep-1	exo-1	-0.224641603116892	-0.141016571960974	-0.083625031155918	0.415938864628821
cep-1	klp-15	-0.555544766275167	0.280997050644069	-0.836541816919236	0.0938864628820961
cep-1	him-8	-0.354887955971681	-0.122737468101735	-0.232150487869946	0.344978165938865
cep-1	slx-1	-1.32297597534184	-1.69614489942771	0.37316892408587	0.320960698689956
cep-1	pms-2	-0.30989032057199	-0.0727949041934032	-0.237095416378587	0.341703056768559
cep-1	sgo-1	-0.752558808004494	-0.378676278799807	-0.373882529204687	0.276200873362445
cep-1	cpna-2	0.386091103892495	0.446091323138061	-0.060000219245566	0.431222707423581
cep-1	fan-1	-1.00500868014096	-0.802523643657454	-0.202485036483506	0.35589519650655
cep-1	egl-27	-0.412729795904553	-0.627659243882603	0.21492944797805	0.399563318777293
cep-1	ife-2	-0.442295611606485	-0.476854751305325	0.03455913969884	0.487991266375546
cep-1	ire-1	-0.516042461950279	-0.0505363769912643	-0.465506084959015	0.2117903930131
cep-1	egl-8	-0.816168183737483	-0.22973437503934	-0.586433808698143	0.16703056768559
cep-1	ucp-4	-0.449372933592205	0.197523132466352	-0.646896066058557	0.149563318777293
cep-1	xpg-1	-0.02509591278264	0.186833305659432	-0.211929218442072	0.352620087336245
ucp-4	umps-1	1.31346841513027	0.587008838216193	0.726459576914077	0.155021834061135
ucp-4	old-1	-2.65062550274719	-0.889770435623176	-1.76085506712401	0.0109170305676856
ucp-4	polk-1	-0.680769946056495	-0.321916387852116	-0.358853558204379	0.282751091703057
ucp-4	nsy-1	-0.557022060262915	0.00487963278964288	-0.561901693052558	0.175764192139738
ucp-4	hsp-4	-0.0397116747380513	0.135787842418039	-0.17549951715609	0.368995633187773
ucp-4	csb-1	-0.266730768226674	0.624211670609061	-0.890942438835735	0.0818777292576419
ucp-4	mev-1	1.01316170472784	1.22597671790818	-0.21281501318034	0.352620087336245
ucp-4	hsp-3	0.767811710323508	0.740949155416634	0.0268625549068741	0.480349344978166
ucp-4	mus-81	0.613018693805742	-2.30941423107817	2.92243292488391	0
ucp-4	him-4	0.219813980082883	0.522530930046173	-0.30271694996329	0.317685589519651
ucp-4	msh-2	0.791537806184823	0.536267840489833	0.25526996569499	0.37882096069869
ucp-4	fbf-2	1.48827355459726	0.0230838874995022	1.46518966709776	0.0294759825327511
ucp-4	cyp-14A5	0.497367063385806	-0.736666484166304	1.23403354755211	0.0534934497816594
ucp-4	pzf-1	-2.18842439410497	0.241135863361115	-2.42956025746608	0.00327510917030568
ucp-4	him-8	-1.31073878218184	0.402133321683744	-1.71287210386558	0.0131004366812227
ucp-4	hsr-9	0.635207843905884	0.952422087353223	-0.317214243447339	0.308951965065502
ucp-4	daf-16	-0.300528494468939	-0.255366258471658	-0.045162235997281	0.437772925764192
ucp-4	natc-1	-1.4267849169919	-0.431781642523933	-0.995003274467967	0.064410480349345
ucp-4	xpf-1	-0.378483293073078	1.26536394516822	-1.6438472382413	0.0141921397379913
ucp-4	mek-1	-0.802431001915671	0.223550271566637	-1.02598127348231	0.0589519650655022
ucp-4	rde-2	0.210547877069049	0.0909711889814492	0.1195766880876	0.455240174672489
ucp-4	slx-1	0.905422641098779	0.828709438240231	0.076713202858548	0.489082969432314
ucp-4	sgo-1	0.527415419549681	0.755254650196332	-0.227839230646651	0.346069868995633
ucp-4	him-5	0.520784789189199	0.511780341941086	0.009004447248113	0.468340611353712
ucp-4	cpna-2	-0.768755027302475	0.417120238669583	-1.18587526597206	0.0382096069868996
ucp-4	fcd-2	0.0518525560275197	1.13955317604419	-1.08770062001667	0.0502183406113537
ucp-4	ercc-1	0.0817224623068515	0.523700489284251	-0.441978026977399	0.225982532751092
ucp-4	klp-15	0.0792447319325905	-0.20261514200509	0.281859873937681	0.364628820960699
ucp-4	shc-1	0.417009639941118	0.353706968936015	0.063302671005103	0.494541484716157
ucp-4	exo-1	-0.103580891649409	0.0266697549180666	-0.130250646567476	0.389737991266376
ucp-4	trpa-1	0.0411012811368983	0.194451208078078	-0.15334992694118	0.381004366812227
ucp-4	xpa-1	0.517534450258488	-0.12708448120851	0.644618931466998	0.188864628820961
ucp-4	brc-1	-0.13022933086206	0.525579365612576	-0.655808696474636	0.147379912663755
ucp-4	egl-8	-0.224715929036337	0.179795250518985	-0.404511179555322	0.253275109170306
ucp-4	xpg-1	0.43440444545864	0.228710100110324	0.205694345348316	0.407205240174673
ucp-4	pms-2	-0.0845021471535721	0.302164049822673	-0.386666196976245	0.267467248908297
ucp-4	egl-27	-0.128727740184595	0.198756896005698	-0.327484636190293	0.302401746724891
ucp-4	cep-1	0.184984578634055	0.0347670916128337	0.150217487021221	0.444323144104803
ucp-4	ire-1	0.0436078306053682	0.480546575079829	-0.436938744474461	0.228165938864629
ucp-4	spas-1	0.252871081757159	-0.189985733060546	0.442856814817705	0.284934497816594
ucp-4	ife-2	0.47525039832058	0.444299248732898	0.030951149587682	0.48471615720524
ucp-4	abl-1	0.267908311614478	0.586560117656074	-0.318651806041596	0.306768558951965
ucp-4	age-1	0.660083515529232	-0.707277806421144	1.36736132195038	0.037117903930131
ucp-4	fan-1	0.561924952113251	-0.113905448261555	0.675830400374806	0.173580786026201
ucp-4	brd-1	0.79009215033817	0.511929556405506	0.278162593932664	0.364628820960699
ucp-4	polh-1	0.848866689056523	0.436372775637919	0.412493913418604	0.304585152838428
pms-2	hsp-3	0.0482861468227472	-1.77763806703891	1.82592421386166	0.017467248908297
pms-2	hsr-9	-0.350042129873681	0.264750489940942	-0.614792619814623	0.160480349344978
pms-2	mev-1	-0.137856720829832	0.618100218051968	-0.7559569388818	0.12117903930131
pms-2	egl-8	-0.553662051853915	-0.368852196987147	-0.184809854866768	0.365720524017467
pms-2	hsp-4	1.97881725132767	1.12808013895445	0.85073711237322	0.120087336244541
pms-2	natc-1	-0.207755387729512	0.288664524592712	-0.496419912322224	0.198689956331878
pms-2	him-4	0.141465931089187	-0.0300158283550989	0.171481759444286	0.431222707423581
pms-2	mus-81	-0.617072815669986	-0.329070988430804	-0.288001827239182	0.325327510917031
pms-2	csb-1	-0.0258763258376822	0.519184253610565	-0.545060579448247	0.177947598253275
pms-2	shc-1	-0.125618373827772	-0.713691927593093	0.588073553765321	0.221615720524017
pms-2	rde-2	-0.423803398316608	-0.289822242876482	-0.133981155440126	0.388646288209607
pms-2	xpa-1	-0.973970866406226	-0.88672457846183	-0.087246287944396	0.413755458515284
pms-2	nsy-1	0.487353617802893	-0.685799391201284	1.17315300900418	0.0589519650655022
pms-2	umps-1	0.654327754199611	-0.302845425498458	0.957173179698069	0.0895196506550219
pms-2	klp-15	-0.169480713220637	0.741706850150955	-0.911187563371592	0.0764192139737991
pms-2	old-1	-1.41004017562925	-0.446337869605279	-0.963702306023971	0.0687772925764192
pms-2	cyp-14A5	-0.352460047408929	0.420186897870967	-0.772646945279896	0.114628820960699
pms-2	fbf-2	1.11738072054224	0.532868656812344	0.584512063729896	0.221615720524017
pms-2	fcd-2	-0.525428218309853	0.441225660576808	-0.966653878886661	0.0676855895196507
pms-2	xpf-1	-0.139203431392649	0.0833773700501834	-0.222580801442832	0.346069868995633
pms-2	daf-16	-0.356018631876854	-0.298650398744513	-0.057368233132341	0.433406113537118
pms-2	egl-27	0.356343618381457	-0.871829391966154	1.22817301034761	0.0534934497816594
pms-2	sgo-1	-0.903589122360018	-0.608481267438245	-0.295107854921773	0.320960698689956
pms-2	polk-1	-0.335927622393876	-0.203552848944283	-0.132374773449593	0.389737991266376
pms-2	msh-2	-0.675525383436648	-1.02491002407703	0.349384640640382	0.327510917030568
pms-2	slx-1	-0.232502607155758	0.0545921040067544	-0.287094711162512	0.325327510917031
pms-2	him-8	-0.952902122700505	-0.394719730607567	-0.558182392092938	0.175764192139738
pms-2	cep-1	-0.544560010270393	0.0552200571478525	-0.599780067418246	0.162663755458515
pms-2	mek-1	-0.370262022315912	-0.359053213782613	-0.011208808533299	0.455240174672489
pms-2	cpna-2	-0.593862634229273	0.242633337974177	-0.83649597220345	0.0938864628820961
pms-2	exo-1	-0.0814816967012259	0.0163740177548679	-0.0978557144560938	0.40938864628821
pms-2	him-5	-0.726237030303893	0.0424770368176066	-0.7687140671215	0.116812227074236
pms-2	ife-2	-0.209328474680125	-0.121919012445571	-0.087409462234554	0.413755458515284
pms-2	pzf-1	-0.0253389268105247	1.10505215116355	-1.13039107797407	0.0458515283842795
pms-2	ercc-1	-0.294733360067178	-0.0096155732205084	-0.28511778684667	0.326419213973799
pms-2	ire-1	-1.01567159343569	-0.0792454702192207	-0.936426123216469	0.0720524017467249
pms-2	age-1	-0.0452893615110531	0.129965814375605	-0.175255175886658	0.368995633187773
pms-2	trpa-1	-0.399219169070914	0.528523957859297	-0.927743126930211	0.0731441048034935
pms-2	fan-1	-0.429747526821959	-0.206875863690883	-0.222871663131076	0.346069868995633
pms-2	spas-1	-0.0513941741685415	0.267497115487489	-0.318891289656031	0.305676855895196
pms-2	ucp-4	-0.649150563007168	0.172915217099951	-0.822065780107119	0.0971615720524018
pms-2	brc-1	-0.507500744547469	0.0799800542598912	-0.58748079880736	0.16703056768559
pms-2	brd-1	-0.480577082045227	0.102640806926848	-0.583217888972075	0.16703056768559
pms-2	polh-1	-0.277085670523637	0.0742650978488185	-0.351350768372455	0.287117903930131
pms-2	abl-1	-0.326333227247399	-0.0898862831011822	-0.236446944146217	0.341703056768559
pms-2	xpg-1	-0.124031862883355	0.0506634984534132	-0.174695361336768	0.368995633187773
shc-1	hsp-4	2.08130991376165	0.59810046277494	1.48320945098671	0.027292576419214
shc-1	mek-1	-0.291576188379451	-0.192617779770173	-0.098958408609278	0.40938864628821
shc-1	fbf-2	0.884311838808969	-0.596809715559885	1.48112155436885	0.027292576419214
shc-1	hsr-9	0.643888494687982	-2.63141665214875	3.27530514683673	0
shc-1	mev-1	1.40693375292089	1.32158267142192	0.08535108149897	0.481441048034934
shc-1	polk-1	-0.371535051911268	-1.06417121233444	0.692636160423172	0.165938864628821
shc-1	old-1	-0.948812868690787	-1.22548812325649	0.276675254565703	0.364628820960699
shc-1	natc-1	-0.446335875676555	0.338328602188269	-0.784664477864824	0.110262008733624
shc-1	hsp-3	1.61140626095127	-1.45751280795528	3.06891906890655	0
shc-1	him-4	-0.0185747859912619	-0.718469356687654	0.699894570696392	0.164847161572052
shc-1	umps-1	-1.01778076103445	0.387734987693817	-1.40551574872827	0.0229257641921397
shc-1	nsy-1	-0.312886325224567	-0.562609269315871	0.249722944091304	0.37882096069869
shc-1	fcd-2	0.766192825109197	1.07344764151615	-0.307254816406953	0.316593886462882
shc-1	csb-1	-0.805563957478651	-0.703497712779587	-0.102066244699064	0.406113537117904
shc-1	msh-2	-1.42140031162626	-1.8461773301025	0.42477701847624	0.293668122270742
shc-1	pzf-1	-0.0901289824722922	-0.689045970011486	0.598916987539194	0.213973799126638
shc-1	him-8	-0.575943852400151	0.315618373576415	-0.891562225976566	0.0818777292576419
shc-1	him-5	0.37503073240744	0.715089133313656	-0.340058400906216	0.294759825327511
shc-1	ire-1	-0.1606152945951	0.173239300314388	-0.333854594909488	0.296943231441048
shc-1	ercc-1	-0.362488176760298	-0.397919842522794	0.035431665762496	0.487991266375546
shc-1	rde-2	-0.559038087541622	0.452138653329938	-1.01117674087156	0.0633187772925764
shc-1	slx-1	-0.637203542015653	0.261104897043333	-0.898308439058986	0.0775109170305677
shc-1	sgo-1	-0.861286037145018	-0.0716456367895049	-0.789640400355513	0.109170305676856
shc-1	spas-1	-0.689281205608921	-0.536157925600575	-0.153123280008346	0.381004366812227
shc-1	xpa-1	-0.343547207770138	-0.468919470203249	0.125372262433111	0.453056768558952
shc-1	xpf-1	-0.195973043891809	0.481242545923513	-0.677215589815322	0.143013100436681
shc-1	klp-15	0.458693220594163	-0.633969645699487	1.09266286629365	0.0665938864628821
shc-1	daf-16	-0.252253398579633	-0.300569734535979	0.048316335956346	0.496724890829694
shc-1	cpna-2	0.317775513425841	-0.36920337393332	0.686978887359161	0.168122270742358
shc-1	trpa-1	-0.57537399198831	0.383610663040091	-0.958984655028401	0.0687772925764192
shc-1	egl-8	-0.832976451301662	0.055125387008246	-0.888101838309908	0.0851528384279476
shc-1	pms-2	-0.120705625306838	0.479184271498715	-0.599889896805553	0.161572052401747
shc-1	cyp-14A5	-0.917234551184463	-0.504909715202507	-0.412324835981956	0.245633187772926
shc-1	exo-1	-0.132292337799501	0.276694956051506	-0.408987293851007	0.247816593886463
shc-1	egl-27	0.704743494267557	0.67107219332055	0.033671300947007	0.485807860262009
shc-1	brc-1	-0.385373445586165	0.588699524803042	-0.974072970389207	0.0665938864628821
shc-1	fan-1	-0.239104585184772	0.0761243547673388	-0.315228939952111	0.311135371179039
shc-1	ife-2	-0.335348320007013	0.414845296305558	-0.750193616312571	0.122270742358079
shc-1	ucp-4	-0.249113992458791	0.345495348705959	-0.59460934116475	0.165938864628821
shc-1	cep-1	-0.367635019788636	-0.234294581877012	-0.133340437911624	0.389737991266376
shc-1	brd-1	-0.113404963703054	0.424520157302508	-0.537925121005562	0.177947598253275
shc-1	polh-1	-0.00988836096708133	0.231158247158719	-0.2410466081258	0.341703056768559
shc-1	age-1	-0.0574765379742536	-0.275988783926653	0.218512245952399	0.399563318777293
shc-1	abl-1	-0.096940273065005	0.559641271336316	-0.656581544401321	0.147379912663755
shc-1	xpg-1	-0.0381426136976024	0.317778551864351	-0.355921165561953	0.283842794759825
cpna-2	hsp-4	1.02734636633969	1.30746655213912	-0.28012018579943	0.328602620087336
cpna-2	nsy-1	0.758252711079604	-0.0345229790290907	0.792775690108695	0.140829694323144
cpna-2	mev-1	3.32018932147754	2.80033112392645	0.51985819755109	0.25
cpna-2	msh-2	1.65168766276466	-2.05497967083595	3.70666733360061	0
cpna-2	umps-1	1.31963984288681	0.469231580016089	0.850408262870721	0.120087336244541
cpna-2	old-1	0.703275811374212	0.560048691178962	0.14322712019525	0.446506550218341
cpna-2	spas-1	0.167550074433612	0.283220771585918	-0.115670697152306	0.399563318777293
cpna-2	hsr-9	0.579253991359252	0.479687770859492	0.09956622049976	0.465065502183406
cpna-2	natc-1	2.73761505626796	2.48539041643645	0.25222463983151	0.37882096069869
cpna-2	xpf-1	0.470688186773552	-1.02962066470228	1.50030885147583	0.027292576419214
cpna-2	him-5	1.10954144812767	0.234139867031174	0.875401581096496	0.115720524017467
cpna-2	hsp-3	2.47124726118733	1.36932190156296	1.10192535962437	0.0655021834061136
cpna-2	csb-1	-0.543015250446307	-0.714931425099551	0.171916174653244	0.430131004366812
cpna-2	cyp-14A5	-1.00745999229544	0.547490453770407	-1.55495044606585	0.0163755458515284
cpna-2	ercc-1	-0.180261937485333	0.163384186872368	-0.343646124357701	0.292576419213974
cpna-2	egl-27	0.748048708002696	0.896109916800111	-0.148061208797415	0.383187772925764
cpna-2	rde-2	-0.347866651322633	-0.718632230192625	0.370765578869992	0.323144104803493
cpna-2	klp-15	0.0529216525546937	0.343180793021329	-0.290259140466635	0.323144104803493
cpna-2	him-4	0.67817064508031	0.389553979655429	0.288616665424881	0.360262008733624
cpna-2	slx-1	0.600957454228337	0.165100335787442	0.435857118440895	0.287117903930131
cpna-2	fcd-2	2.26408784210953	1.3394084796004	0.92467936250913	0.0982532751091703
cpna-2	pzf-1	-0.289344644624168	0.772702858176125	-1.06204750280029	0.0513100436681223
cpna-2	polh-1	-0.394507961960692	0.109370855171981	-0.503878817132673	0.196506550218341
cpna-2	mus-81	-0.114948723532649	-0.869887085786059	0.75493836225341	0.146288209606987
cpna-2	fbf-2	1.58621205231911	0.163340981784541	1.42287107053457	0.0338427947598253
cpna-2	ire-1	0.104978368950538	-0.134644673978054	0.239623042928592	0.38646288209607
cpna-2	fan-1	0.488620191874051	-0.119266129111413	0.607886320985464	0.2117903930131
cpna-2	mek-1	0.673045135901991	0.379829559307618	0.293215576594373	0.35589519650655
cpna-2	daf-16	-0.135278565569403	-0.331060958681124	0.195782393111721	0.413755458515284
cpna-2	shc-1	0.0185663739578232	-0.196679074126578	0.215245448084401	0.399563318777293
cpna-2	cep-1	0.432182257244904	0.0617829441924318	0.370399313052472	0.323144104803493
cpna-2	trpa-1	0.122610096524931	0.124528344452557	-0.001918247927626	0.460698689956332
cpna-2	xpg-1	0.0350460515286072	0.010986397145285	0.0240596543833222	0.479257641921397
cpna-2	polk-1	0.564949322844948	-0.0087496366845839	0.573698959529532	0.22707423580786
cpna-2	pms-2	0.461992336605827	-0.0802823403938583	0.542274676999685	0.245633187772926
cpna-2	ife-2	0.34633898266731	0.0512644065556345	0.295074576111675	0.354803493449782
cpna-2	brd-1	0.0778748498692377	0.0164970154920008	0.0613778343772369	0.494541484716157
cpna-2	egl-8	0.342794505215288	0.00327720718253725	0.339517298032751	0.329694323144105
cpna-2	sgo-1	0.490463378108158	0.261850280673143	0.228613097435015	0.389737991266376
cpna-2	age-1	0.304482902449782	0.0725983532254586	0.231884549224323	0.388646288209607
cpna-2	him-8	0.917698509634119	0.491041620229202	0.426656889404917	0.292576419213974
cpna-2	abl-1	0.0519470451790387	0.145257822758249	-0.0933107775792103	0.412663755458515
cpna-2	brc-1	0.19395307965653	-0.164269796460657	0.358222876117187	0.325327510917031
cpna-2	exo-1	0.815956946840319	0.204418204303837	0.611538742536482	0.210698689956332
cpna-2	xpa-1	0.604231275143061	0.22278130022331	0.381449974919751	0.314410480349345
cpna-2	ucp-4	0.421769328416818	-0.0403336417536481	0.462102970170466	0.271834061135371
brd-1	hsp-4	-1.16732828188459	-0.814676574778948	-0.352651707105642	0.286026200873362
brd-1	hsp-3	0.239044178188516	0.981793010913121	-0.742748832724605	0.125545851528384
brd-1	old-1	0.441324540705984	-1.09818171534463	1.53950625605061	0.0262008733624454
brd-1	fcd-2	1.94052086764673	0.161126083316951	1.77939478432978	0.0185589519650655
brd-1	nsy-1	-2.42317629090473	-0.0497299754100383	-2.37344631549469	0.00327510917030568
brd-1	msh-2	-1.32122747958113	-0.853547256562115	-0.467680223019015	0.210698689956332
brd-1	csb-1	0.550314528048838	-0.964252182133494	1.51456671018233	0.0262008733624454
brd-1	fbf-2	-0.440271068967134	-0.656519158503147	0.216248089536013	0.399563318777293
brd-1	hsr-9	-1.17532179923743	-1.26662560916249	0.0913038099250598	0.471615720524017
brd-1	mus-81	-2.36286473552868	-2.92307743474544	0.56021269921676	0.237991266375546
brd-1	natc-1	-0.217599451463298	-0.529915537999981	0.312316086536683	0.344978165938865
brd-1	mek-1	-1.27531719787622	-0.456404463662275	-0.818912734213945	0.0982532751091703
brd-1	cyp-14A5	0.386230663710835	0.255881443075454	0.130349220635381	0.450873362445415
brd-1	rde-2	0.661848995713552	0.292035625857991	0.369813369855561	0.323144104803493
brd-1	shc-1	0.07910374121532	-2.15826316246094	2.23736690367626	0.00982532751091703
brd-1	polh-1	0.029384302339938	-0.500145037377237	0.529529339717175	0.247816593886463
brd-1	mev-1	1.67248556943175	2.43639044693988	-0.76390487750813	0.118995633187773
brd-1	sgo-1	-0.752087407991742	-0.063587399959429	-0.688500008032313	0.138646288209607
brd-1	daf-16	-2.10886148008585	-1.18593842155332	-0.92292305853253	0.0731441048034935
brd-1	xpf-1	0.415484243107812	-0.464746381342887	0.880230624450699	0.112445414847162
brd-1	ercc-1	0.637395125736179	0.490722291692136	0.146672834044043	0.445414847161572
brd-1	abl-1	-0.150490543901285	-0.186962436498141	0.036471892596856	0.487991266375546
brd-1	ife-2	-1.6383854800987	-0.143748950346555	-1.49463652975215	0.0174672489082969
brd-1	pms-2	-0.171374936435399	-0.318532101124603	0.147157164689204	0.445414847161572
brd-1	spas-1	0.505358289370403	-0.899875435313635	1.40523372468404	0.0349344978165939
brd-1	egl-27	0.575325823426511	0.886219820153475	-0.310893996726964	0.313318777292576
brd-1	pzf-1	0.567082724647629	-0.999450943111787	1.56653366775942	0.0251091703056768
brd-1	him-4	0.272703787856577	0.66754412789078	-0.394840340034203	0.260917030567686
brd-1	trpa-1	0.271892666230772	0.0266839239360361	0.245208742294736	0.379912663755459
brd-1	klp-15	-0.263137873908459	-0.300040473175	0.036902599266541	0.487991266375546
brd-1	slx-1	-0.60960591457398	-0.729070683163618	0.119464768589638	0.455240174672489
brd-1	xpg-1	-0.190034812028964	-0.279886591036298	0.089851779007334	0.475982532751092
brd-1	ucp-4	-0.23759366895052	-0.108369450507198	-0.129224218443322	0.390829694323144
brd-1	fan-1	0.238361455714	-1.26398194289826	1.50234339861226	0.027292576419214
brd-1	xpa-1	-0.868995849126119	-0.328221289789661	-0.540774559336458	0.177947598253275
brd-1	exo-1	-0.863711094057062	0.124288132993097	-0.987999227050159	0.064410480349345
brd-1	brc-1	-0.135666485254137	0.116931104235516	-0.252597589489653	0.338427947598253
brd-1	cpna-2	0.852758333724722	-0.372700069605896	1.22545840333062	0.0545851528384279
brd-1	cep-1	-0.785242914952218	-1.01306633178731	0.227823416835092	0.389737991266376
brd-1	him-5	0.206466619333838	-0.251939024134744	0.458405643468582	0.274017467248908
brd-1	him-8	-0.649272257902952	-0.460469926667928	-0.188802331235024	0.36353711790393
brd-1	umps-1	0.507531881654427	-0.0616256466596001	0.569157528314027	0.231441048034934
brd-1	age-1	-0.273511745302196	-0.121208334409429	-0.152303410892767	0.381004366812227
brd-1	polk-1	0.973927989299068	-0.408085128938019	1.38201311823709	0.037117903930131
brd-1	ire-1	0.00625342683729149	0.141472780745359	-0.135219353908067	0.38646288209607
brd-1	egl-8	-0.0431495625038746	-0.00272491512695168	-0.0404246473769229	0.438864628820961
polk-1	hsp-4	1.79983839582291	1.79299634629424	0.00684204952867007	0.465065502183406
polk-1	hsr-9	0.880142633211963	0.156656432478226	0.723486200733737	0.155021834061135
polk-1	natc-1	2.18332809141293	2.26014682586688	-0.0768187344539499	0.420305676855895
polk-1	him-5	-0.144089084818481	-0.0233672851067804	-0.120721799711701	0.397379912663755
polk-1	him-4	-0.0977419968987406	0.336727118051661	-0.434469114950402	0.228165938864629
polk-1	mev-1	-0.0868975035710505	1.45758258005719	-1.54448008362824	0.0163755458515284
polk-1	nsy-1	-0.661175627802805	-0.519909614397811	-0.141266013404994	0.385371179039301
polk-1	hsp-3	0.896882401279318	2.05788219524758	-1.16099979396826	0.0393013100436681
polk-1	xpf-1	-1.02360056271479	-1.84377062442983	0.82017006171504	0.132096069868996
polk-1	slx-1	0.405985133715846	0.232665285016066	0.17331984869978	0.427947598253275
polk-1	fbf-2	0.802125345750748	0.357323710573056	0.444801635177692	0.282751091703057
polk-1	old-1	0.371240838373124	0.849512436477406	-0.478271598104282	0.205240174672489
polk-1	ercc-1	0.360529139996162	0.343608514265301	0.016920625730861	0.475982532751092
polk-1	umps-1	0.921777957221371	-0.103744760186963	1.02552271740833	0.0796943231441049
polk-1	pzf-1	-0.174947500007832	0.488687862380154	-0.663635362387986	0.146288209606987
polk-1	csb-1	-0.841395978794117	-0.193180159774646	-0.648215819019471	0.149563318777293
polk-1	cyp-14A5	-0.234820764531113	-0.315026146448215	0.080205381917102	0.48471615720524
polk-1	mus-81	-0.101688444635043	0.0943901162647458	-0.196078560899789	0.358078602620087
polk-1	rde-2	-0.24487273543856	-1.75156219917255	1.50668946373399	0.027292576419214
polk-1	klp-15	0.231309466760698	0.477583510878014	-0.246274044117316	0.339519650655022
polk-1	cpna-2	-0.608695021939233	-0.853216882655624	0.244521860716391	0.379912663755459
polk-1	him-8	0.647919482950314	0.15264867081442	0.495270812135894	0.25764192139738
polk-1	daf-16	-0.0896597884349015	0.191366416849456	-0.281026205284358	0.327510917030568
polk-1	msh-2	0.991081352824948	0.229614459398742	0.761466893426206	0.146288209606987
polk-1	egl-27	-0.186724240783346	-0.0351489455899927	-0.151575295193353	0.381004366812227
polk-1	ire-1	0.152938511794084	-0.0627379344589583	0.215676446253042	0.399563318777293
polk-1	mek-1	0.684355921074156	0.485438643445209	0.198917277628947	0.412663755458515
polk-1	spas-1	0.260190996973188	0.0384519127158609	0.221739084257327	0.397379912663755
polk-1	fan-1	-0.374864208931886	0.0866650004661158	-0.461529209398002	0.216157205240175
polk-1	polh-1	-0.32031715373222	0.0395270635477965	-0.359844217280016	0.282751091703057
polk-1	ife-2	0.136927927188924	0.18701831490921	-0.050090387720286	0.437772925764192
polk-1	exo-1	0.436710359141104	0.32215859526557	0.114551763875534	0.456331877729258
polk-1	ucp-4	-0.048099673792696	0.00441947018390969	-0.0525191439766057	0.437772925764192
polk-1	shc-1	0.00431884000358401	0.094914320008191	-0.090595480004607	0.413755458515284
polk-1	brd-1	-0.0953576021752754	-0.254869104039734	0.159511501864459	0.439956331877729
polk-1	fcd-2	2.22148395357587	1.3508700395868	0.87061391398907	0.115720524017467
polk-1	egl-8	0.0280112561959475	-0.305447171443779	0.333458427639726	0.335152838427948
polk-1	age-1	0.320978753931171	0.154226327775575	0.166752426155596	0.436681222707424
polk-1	sgo-1	0.274496282812216	0.0684442877552983	0.206051995056918	0.407205240174673
polk-1	xpa-1	0.523484662147968	0.140161539303233	0.383323122844735	0.313318777292576
polk-1	trpa-1	0.21299393368248	0.0503616174548538	0.162632316227626	0.439956331877729
polk-1	pms-2	0.394599699039356	-0.034593959883399	0.429193658922755	0.291484716157205
polk-1	cep-1	0.31252877766317	0.124533635210424	0.187995142452746	0.419213973799127
polk-1	brc-1	0.238154990445611	-0.0974746949010478	0.335629685346659	0.331877729257642
polk-1	xpg-1	0.397837860716703	-0.0164112123268513	0.414249073043554	0.301310043668122
polk-1	abl-1	0.451689947511655	0.135758854606263	0.315931092905392	0.343886462882096

## Sheet: standard-mms-oxidative
Supplementary Table S5(part a)
Comparison of all significant interactions shared between treatments (within tested experimental block).
Strain	Mutant_worm	RNAi_bacteria	S_score_Oxidative	S_score_MMS	S_score_Standard-OM
RE666	ire-1	hsp-3	-6.05966	-9.84678	-5.98399
WU982	natc-1	hsp-3	-2.16497	-3.95713	-3.99419
TG2387	mus-81	hsr-9	-2.95912	-1.60714	-3.02493
DW103	brd-1	mus-81	-3.34434	-2.36286	-2.92308
WU982	natc-1	shc-1	-2.32242	-2.35587	-2.69594
WU982	natc-1	him-5	-2.03184	-3.06189	-2.25598
VC876	cpna-2	msh-2	-1.95322	1.65169	-2.05498
VT2392	mir-34	daf-16	-1.44621	-1.47309	-1.36578
RE666	ire-1	him-4	-1.90693	2.15637	-1.34546
NB240	hsr-9	old-1	2.25828	-2.32709	-1.34453
TJ1052	age-1	msh-2	-2.10025	-1.8888	-1.30039
TG2227	xpf-1	old-1	2.72896	1.4043	1.31857
TK22	mev-1	natc-1	-2.71582	1.98535	1.33172
VC876	cpna-2	hsp-3	3.0639	2.47125	1.36932
TK22	mev-1	rde-2	1.94091	-2.56682	1.39329
XF132	polh-1	hsp-4	1.39808	2.47358	1.57591
GH636	umps-1	hsp-4	3.08388	2.30321	1.57814
CF1038	daf-16	fcd-2	1.74478	1.58116	1.64539
CA151	him-8	natc-1	1.8079	-1.45566	1.72024
VT2392	mir-34	egl-27	-1.43268	-1.96014	1.78996
TG2387	mus-81	hsp-4	2.68314	2.84714	2.01367
XF110	polk-1	natc-1	-1.92518	2.18333	2.26015
SSM72	exo-1	hsp-4	2.05119	6.9025	2.74428
TK22	mev-1	umps-1	3.9684	-2.09708	3.14214
RE666	ire-1	natc-1	2.81297	4.20448	3.24286
GH636	umps-1	mev-1	2.14981	1.6074	4.26251

## Sheet: oxidative-mms
Supplementary Table S5(part b)
Comparison of all significant interactions shared between treatments (within tested experimental block).
Strain	Mutant_worm	RNAi_bacteria	S_score_Oxidative	S_score_MMS
RE666	ire-1	hsp-3	-6.05966	-9.84678
NB240	hsr-9	hsp-4	-5.2893	-3.47402
DW103	brd-1	mus-81	-3.34434	-2.36286
BT12	him-4	him-5	-3.06501	-2.42769
TG2387	mus-81	hsr-9	-2.95912	-1.60714
WU982	natc-1	hsr-9	-2.86882	-3.3436
TK22	mev-1	natc-1	-2.71582	1.98535
BT12	him-4	egl-27	-2.34258	2.66161
WU982	natc-1	shc-1	-2.32242	-2.35587
BT12	him-4	ucp-4	-2.27067	1.52366
TG2227	xpf-1	polk-1	-2.23684	-1.69964
WU982	natc-1	hsp-3	-2.16497	-3.95713
TJ1052	age-1	msh-2	-2.10025	-1.8888
WU982	natc-1	him-5	-2.03184	-3.06189
TG2227	xpf-1	polh-1	-2.02845	1.91953
TG1868	slx-1	mek-1	-2.0221	-1.81511
RE666	ire-1	rde-2	-1.96732	1.50312
SSM72	exo-1	xpf-1	-1.95978	1.46737
VC876	cpna-2	msh-2	-1.95322	1.65169
XF110	polk-1	natc-1	-1.92518	2.18333
RE666	ire-1	him-4	-1.90693	2.15637
TG2227	xpf-1	cyp-14A5	-1.84948	1.51799
BT12	him-4	msh-2	-1.79809	1.76362
WU982	natc-1	pzf-1	-1.64154	-2.67301
CF1038	daf-16	msh-2	-1.60563	-1.59746
TG1868	slx-1	mev-1	-1.60195	1.82779
WU982	natc-1	cpna-2	-1.599	-2.81588
BT12	him-4	hsr-9	-1.59414	2.5063
VT2392	mir-34	daf-16	-1.44621	-1.47309
VT2392	mir-34	egl-27	-1.43268	-1.96014
WU982	natc-1	nsy-1	-1.4048	-1.75266
TG1868	slx-1	pzf-1	-1.35648	-1.8801
YL195	pzf-1	rde-2	-1.34737	-1.68793
TG2227	xpf-1	sgo-1	-1.34555	3.52798
XF132	polh-1	ercc-1	-1.31052	-1.30243
TG2227	xpf-1	rde-2	1.28807	2.44636
TG2227	xpf-1	hsp-3	1.28843	-2.10385
VC876	cpna-2	umps-1	1.29543	1.31964
XF132	polh-1	hsp-4	1.39808	2.47358
BT12	him-4	fbf-2	1.40909	2.64947
VC876	cpna-2	fbf-2	1.41032	1.58621
XF132	polh-1	mev-1	1.47425	2.6157
GH636	umps-1	klp-15	1.48582	1.30143
VC1953	pms-2	old-1	1.49288	-1.41004
CY121	ucp-4	old-1	1.49826	-2.65063
SSM72	exo-1	nsy-1	1.50317	-1.38347
TK22	mev-1	mus-81	1.53278	-2.59579
DW103	brd-1	fcd-2	1.53311	1.94052
RE666	ire-1	hsp-4	1.61076	2.85235
GH636	umps-1	hsr-9	1.62774	1.55013
NB240	hsr-9	natc-1	1.63782	-1.28613
WU982	natc-1	him-8	1.63784	-1.45253
BT12	him-4	umps-1	1.71939	2.34316
CF1038	daf-16	fcd-2	1.74478	1.58116
CA151	him-8	natc-1	1.8079	-1.45566
TK22	mev-1	fcd-2	1.84693	1.82776
TK22	mev-1	him-4	1.88312	-1.50103
CA151	him-8	csb-1	1.89785	-2.27084
TK22	mev-1	rde-2	1.94091	-2.56682
TG2227	xpf-1	natc-1	1.97741	2.88761
SSM72	exo-1	hsp-4	2.05119	6.9025
GH636	umps-1	mev-1	2.14981	1.6074
NB240	hsr-9	old-1	2.25828	-2.32709
TK22	mev-1	hsr-9	2.41986	-2.72054
CA151	him-8	mus-81	2.45234	-2.13373
GH636	umps-1	fbf-2	2.53706	1.57596
TG2387	mus-81	hsp-4	2.68314	2.84714
TG2227	xpf-1	old-1	2.72896	1.4043
RE666	ire-1	natc-1	2.81297	4.20448
VC876	cpna-2	hsp-3	3.0639	2.47125
GH636	umps-1	hsp-4	3.08388	2.30321
XF132	polh-1	natc-1	3.08489	2.38331
BT12	him-4	natc-1	3.41754	-2.98819
RE666	ire-1	klp-15	3.72568	1.60626
TK22	mev-1	umps-1	3.9684	-2.09708
TK22	mev-1	fbf-2	5.09852	1.84609
CY121	ucp-4	umps-1	5.24566	1.31347
SSM72	exo-1	hsp-3	5.3512	1.53692

## Sheet: standard-mms
Supplementary Table S5(part c)
Comparison of all significant interactions shared between treatments (within tested experimental block).
Strain	Mutant_worm	RNAi_bacteria	S_score_Standard-OM	S_score_MMS
RE666	ire-1	hsp-3	-5.98399	-9.84678
TK22	mev-1	hsp-3	-4.84505	-1.591
VC1099	hsp-4	hsp-3	-4.73537	-4.23839
WU982	natc-1	hsp-3	-3.99419	-3.95713
TG1868	slx-1	polk-1	-3.3561	-2.52589
CF1038	daf-16	old-1	-3.14933	-2.0879
TG2387	mus-81	hsr-9	-3.02493	-1.60714
CA151	him-8	polk-1	-2.94884	-3.28598
DW103	brd-1	mus-81	-2.92308	-2.36286
WU982	natc-1	mev-1	-2.90315	-3.15297
WU982	natc-1	hsp-4	-2.75638	-1.6922
WU982	natc-1	shc-1	-2.69594	-2.35587
WU982	natc-1	rde-2	-2.66073	-1.31187
TG2387	mus-81	xpa-1	-2.60212	-2.03382
CA151	him-8	msh-2	-2.59259	-1.91408
NB240	hsr-9	xpf-1	-2.28641	-1.57978
WU982	natc-1	him-5	-2.25598	-3.06189
VC1099	hsp-4	cyp-14A5	-2.1706	-1.7419
TG2387	mus-81	pzf-1	-2.11205	-1.39134
VC876	cpna-2	msh-2	-2.05498	1.65169
YL195	pzf-1	natc-1	-1.85063	-2.45646
NH3119	shc-1	msh-2	-1.84618	-1.4214
WU982	natc-1	fcd-2	-1.70307	-1.91745
XY1054	cep-1	slx-1	-1.69614	-1.32298
CA151	him-8	nsy-1	-1.65729	-1.37896
WU982	natc-1	mek-1	-1.61402	-1.75243
GH636	umps-1	pzf-1	-1.59008	-1.59548
NH3119	shc-1	hsp-3	-1.45751	1.61141
WU982	natc-1	umps-1	-1.45517	-1.85709
XF132	polh-1	hsp-3	-1.40568	-4.64809
VT2392	mir-34	daf-16	-1.36578	-1.47309
RE666	ire-1	him-4	-1.34546	2.15637
NB240	hsr-9	old-1	-1.34453	-2.32709
TJ1052	age-1	msh-2	-1.30039	-1.8888
RE666	ire-1	mev-1	1.31017	3.43926
TG2227	xpf-1	old-1	1.31857	1.4043
NH3119	shc-1	mev-1	1.32158	1.40693
TK22	mev-1	natc-1	1.33172	1.98535
VC876	cpna-2	fcd-2	1.33941	2.26409
XF110	polk-1	fcd-2	1.35087	2.22148
VC876	cpna-2	hsp-3	1.36932	2.47125
TK22	mev-1	rde-2	1.39329	-2.56682
TJ1052	age-1	mev-1	1.39338	2.10302
XF132	polh-1	hsp-4	1.57591	2.47358
GH636	umps-1	hsp-4	1.57814	2.30321
CF1038	daf-16	fcd-2	1.64539	1.58116
GH636	umps-1	fcd-2	1.6495	2.47926
CA151	him-8	natc-1	1.72024	-1.45566
VT2392	mir-34	egl-27	1.78996	-1.96014
XF110	polk-1	hsp-4	1.793	1.79984
VC1099	hsp-4	mev-1	1.81721	3.60666
VT2392	mir-34	mev-1	1.82047	1.62593
TG2387	mus-81	hsp-4	2.01367	2.84714
CF1038	daf-16	hsp-4	2.24661	2.96544
XF110	polk-1	natc-1	2.26015	2.18333
DW103	brd-1	mev-1	2.43639	1.67249
SSM72	exo-1	mev-1	2.45708	2.8617
VC876	cpna-2	natc-1	2.48539	2.73762
SSM72	exo-1	hsp-4	2.74428	6.9025
VC876	cpna-2	mev-1	2.80033	3.32019
TK22	mev-1	umps-1	3.14214	-2.09708
RE666	ire-1	natc-1	3.24286	4.20448
GH636	umps-1	mev-1	4.26251	1.6074
GH636	umps-1	natc-1	5.09592	2.99641

## Sheet: standard-oxidative
Supplementary Table S5(part d)
Comparison of all significant interactions shared between treatments (within tested experimental block).
Strain	Mutant_worm	RNAi_bacteria	S_score_Standard-OM	S_score_Oxidative
RE666	ire-1	hsp-3	-5.98399	-6.05966
DW103	brd-1	mus-81	-2.92308	-3.34434
TG2387	mus-81	hsr-9	-3.02493	-2.95912
CA151	him-8	old-1	-2.88815	-2.90361
TK22	mev-1	natc-1	1.33172	-2.71582
XF132	polh-1	nsy-1	-1.31952	-2.36638
WU982	natc-1	shc-1	-2.69594	-2.32242
WU982	natc-1	hsp-3	-3.99419	-2.16497
VC1099	hsp-4	msh-2	-1.46978	-2.10271
TJ1052	age-1	msh-2	-1.30039	-2.10025
WU982	natc-1	him-5	-2.25598	-2.03184
XF132	polh-1	msh-2	-2.39279	-2.01331
VC876	cpna-2	msh-2	-2.05498	-1.95322
XF110	polk-1	natc-1	2.26015	-1.92518
RE666	ire-1	him-4	-1.34546	-1.90693
CY121	ucp-4	mus-81	-2.30941	-1.54731
TJ1052	age-1	egl-27	-1.4205	-1.51049
VT2392	mir-34	daf-16	-1.36578	-1.44621
VT2392	mir-34	egl-27	1.78996	-1.43268
GH636	umps-1	polk-1	-1.61744	-1.42549
XY1054	cep-1	old-1	1.36982	1.29099
XF132	polh-1	hsp-4	1.57591	1.39808
TK22	mev-1	xpg-1	1.38927	1.54758
NB240	hsr-9	egl-27	1.89452	1.61362
TK22	mev-1	cep-1	1.44567	1.71283
CF1038	daf-16	fcd-2	1.64539	1.74478
CA151	him-8	natc-1	1.72024	1.8079
GH636	umps-1	msh-2	-2.8954	1.81684
TK22	mev-1	rde-2	1.39329	1.94091
SSM72	exo-1	hsp-4	2.74428	2.05119
GH636	umps-1	mev-1	4.26251	2.14981
NB240	hsr-9	old-1	-1.34453	2.25828
TJ1052	age-1	csb-1	1.52239	2.29488
CF1038	daf-16	natc-1	-1.89036	2.4768
TG2387	mus-81	hsp-4	2.01367	2.68314
TK22	mev-1	hsp-4	-2.62031	2.69876
TG2227	xpf-1	old-1	1.31857	2.72896
RE666	ire-1	natc-1	3.24286	2.81297
TJ1052	age-1	old-1	1.64016	2.82927
VC876	cpna-2	hsp-3	1.36932	3.0639
GH636	umps-1	hsp-4	1.57814	3.08388
TK22	mev-1	polh-1	1.53159	3.29553
TK22	mev-1	klp-15	1.79581	3.80889
TK22	mev-1	csb-1	-1.28001	3.83306
TK22	mev-1	umps-1	3.14214	3.9684
TK22	mev-1	brd-1	1.48998	4.14982
XF132	polh-1	old-1	1.49854	4.17485

[truncated: 2 more sheets: standard-heat, literature_data]
